# Supplementary material for: AMPD1 Is Associated With the Immune Response and Serves as a Prognostic Marker in HER2-Positive Breast Cancer
Source: Front Oncol. 2021 Nov 9;11:749135. doi: 10.3389/fonc.2021.749135 (PMC8660114; doi:10.3389/fonc.2021.749135)
Supplement: Supplementary file 2 [file Table_1.xlsx]

## Sheet: tumor sample and ESTIMATEScore 
The ESTIMATE scores and tumor samples information of Breast cancer from TCGA database.
Breast cancer tumor sample in TCGA	OS.time	OS	StromalScore	ImmuneScore	ESTIMATEScore
TCGA-A2-A1FZ	409	0	1112.07	824.048	1936.11
TCGA-BH-A0C0	1270	0	400.778	2273.34	2674.11
TCGA-A2-A0T7	631	0	755.173	457.786	1212.96
TCGA-AR-A0TS	1138	0	647.38	2163.35	2810.73
TCGA-A2-A04U	670	0	-166.576	-233.218	-399.793
TCGA-A8-A07P	334	0	575.014	479.41	1054.42
TCGA-BH-A0DK	423	0	1365.06	1932.8	3297.85
TCGA-BH-A1FM	1388	1	789.186	31.8945	821.081
TCGA-A2-A0EQ	2426	0	382.38	2288.66	2671.04
TCGA-AR-A250	1707	0	1272.74	948.129	2220.87
TCGA-B6-A0IN	2573	1	1002.58	1509.45	2512.03
TCGA-A7-A13E	326	0	358.795	191.834	550.629
TCGA-AC-A23E	72	0	1586.82	726.926	2313.75
TCGA-E9-A1RI	48	0	1258.77	446.336	1705.1
TCGA-C8-A278	1	0	1201.32	1704.9	2906.22
TCGA-D8-A1JJ	274	0	884.84	494.26	1379.1
TCGA-AO-A0JE	1965	0	1485.65	1722.27	3207.91
TCGA-E2-A15I	411	0	379.63	901.878	1281.51
TCGA-D8-A145	410	0	860.799	542.655	1403.45
TCGA-BH-A0BP	1481	0	1157.18	348.389	1505.57
TCGA-A8-A07Z	853	0	-271.587	621.444	349.857
TCGA-BH-A0HB	806	0	486.382	1244.52	1730.9
TCGA-BH-A1FB	3669	1	1327.91	1752.93	3080.84
TCGA-D8-A1JM	238	0	-1217.99	135.581	-1082.41
TCGA-BH-A0HN	516	0	-708.734	20.822	-687.912
TCGA-B6-A0RV	4788	0	135.399	838.742	974.141
TCGA-A2-A0T1	520	0	1389.38	2126.82	3516.2
TCGA-E2-A1B0	1271	0	640.173	797.847	1438.02
TCGA-AR-A24U	1623	0	1264.4	1905.82	3170.23
TCGA-AR-A0TU	360	0	-668.217	1194.54	526.322
TCGA-A8-A099	304	0	294.67	277.18	571.851
TCGA-AR-A24O	1997	0	1581.06	1164.11	2745.17
TCGA-BH-A1FU	2192	1	1189.29	1014.53	2203.82
TCGA-A1-A0SK	967	1	-1387.37	-1267.61	-2654.99
TCGA-E2-A10B	1141	0	588.555	443.352	1031.91
TCGA-GM-A2DF	1299	0	591.207	1689.37	2280.57
TCGA-E2-A154	325	0	296.96	-335.85	-38.8897
TCGA-BH-A0B5	1471	0	626.141	748.498	1374.64
TCGA-AR-A1AU	1409	0	540.239	85.808	626.047
TCGA-B6-A0RH	5748	0	643.437	294.638	938.074
TCGA-D8-A27K	118	0	623.126	826.443	1449.57
TCGA-A2-A0CS	2298	0	641.697	504.779	1146.48
TCGA-AR-A1AW	1072	0	1182.54	3056.69	4239.23
TCGA-A2-A0YJ	565	0	-641.699	-335.507	-977.206
TCGA-E2-A1L8	1015	0	730.428	453.097	1183.52
TCGA-D8-A1XQ	177	0	624.821	1512.99	2137.81
TCGA-BH-A1EU	1286	1	1481.17	1865.35	3346.52
TCGA-BH-A0BQ	826	0	1122.85	1072.92	2195.76
TCGA-AN-A0AK	223	0	-402.136	232.791	-169.345
TCGA-A7-A26E	421	0	1048.34	357.588	1405.93
TCGA-E2-A106	1807	0	-530.521	-571.013	-1101.53
TCGA-GM-A2DH	1286	0	-41.4281	1591.1	1549.67
TCGA-BH-A0DZ	495	0	1275.24	1085.32	2360.56
TCGA-E9-A1RD	20	0	479.484	203.294	682.778
TCGA-A2-A0YD	769	0	1453.56	1217.65	2671.2
TCGA-AQ-A0Y5	161	1	1051.34	333.233	1384.57
TCGA-BH-A1EY	538	1	1312.03	1520.65	2832.68
TCGA-A8-A09B	365	0	413.901	71.0656	484.966
TCGA-EW-A1P4	501	0	161.182	1559.24	1720.42
TCGA-A8-A08B	702	0	-508.323	658.992	150.669
TCGA-A2-A0YH	658	0	1119.62	1681.99	2801.62
TCGA-A8-A09V	457	0	579.549	-351.699	227.851
TCGA-BH-A18N	1148	1	41.1373	-64.7429	-23.6056
TCGA-BH-A18J	611	1	650.519	154.387	804.905
TCGA-E2-A108	837	0	1934.39	2678.75	4613.14
TCGA-EW-A1P1	919	0	1638.77	1503.48	3142.25
TCGA-A8-A07E	608	0	1355.57	878.134	2233.71
TCGA-AO-A1KP	2513	0	-487.969	-677.299	-1165.27
TCGA-D8-A27G	209	0	1007.03	983.383	1990.41
TCGA-BH-A0W7	558	0	1176.02	1748.96	2924.98
TCGA-BH-A0RX	170	0	1234.28	2208.16	3442.44
TCGA-A8-A082	549	0	291.555	348.879	640.434
TCGA-EW-A1P8	239	1	269.974	1381.44	1651.41
TCGA-E2-A1II	850	0	81.4398	2453.98	2535.42
TCGA-A2-A0ST	1643	0	658.967	2998.58	3657.55
TCGA-E2-A15D	315	0	523.446	356.55	879.997
TCGA-A8-A09Q	761	0	906.865	1464.48	2371.35
TCGA-E9-A1R7	34	0	-295.597	-545.414	-841.012
TCGA-A8-A08P	942	0	1040.45	1796.91	2837.36
TCGA-E2-A159	515	0	540.645	1818.19	2358.83
TCGA-C8-A26V	9	0	118.52	419.984	538.504
TCGA-AO-A12B	2359	0	-465.506	-37.6363	-503.142
TCGA-AN-A0FZ	10	0	153.497	-352.903	-199.405
TCGA-EW-A1OW	463	0	572.045	476.712	1048.76
TCGA-AN-A046	10	0	891.904	1501.49	2393.4
TCGA-D8-A1JU	447	0	1763.19	1058	2821.18
TCGA-BH-A1FR	4398	1	23.4872	670.995	694.482
TCGA-BH-A0H7	701	0	797.023	236.471	1033.49
TCGA-B6-A0RS	3062	1	388.49	1104.05	1492.54
TCGA-BH-A1FN	2192	1	375.169	108.882	484.052
TCGA-D8-A1XB	201	0	882.888	-46.054	836.834
TCGA-A2-A0CX	1728	0	1013.75	971.642	1985.4
TCGA-A8-A07F	576	0	432.532	469.805	902.337
TCGA-E2-A15G	315	0	-148.326	-51.7603	-200.087
TCGA-E2-A1B5	774	0	855.072	2619.14	3474.21
TCGA-EW-A2FS	1173	0	141.522	823.376	964.897
TCGA-EW-A1P7	635	0	1164.36	2614.97	3779.33
TCGA-AR-A1AI	1881	0	-259.709	1786.07	1526.37
TCGA-C8-A275	1	0	476.834	1803.52	2280.36
TCGA-B6-A0RE	6434	0	-233.004	124.659	-108.345
TCGA-AO-A12E	1742	0	590.875	671.769	1262.64
TCGA-BH-A202	22	0	521.42	1043.2	1564.62
TCGA-AN-A0AR	9	0	-756.565	-371.504	-1128.07
TCGA-AO-A12G	1265	0	728.646	413.884	1142.53
TCGA-A8-A06X	943	1	294.614	572.513	867.127
TCGA-AO-A0J6	775	0	-673.026	1300.67	627.644
TCGA-E9-A226	16	0	774.964	-72.53	702.434
TCGA-E2-A1LI	2750	0	-385.192	955.881	570.689
TCGA-AN-A0AL	197	0	849.173	1239.29	2088.47
TCGA-E2-A10F	878	0	1306.06	1307.39	2613.45
TCGA-B6-A1KF	3088	0	-179.443	-826.194	-1005.64
TCGA-B6-A0RQ	4273	1	-95.4169	-357.836	-453.253
TCGA-D8-A27H	140	0	627.958	298.75	926.708
TCGA-EW-A1J5	227	0	505.653	1582.32	2087.97
TCGA-D8-A146	344	0	1109.24	639.439	1748.68
TCGA-E2-A1LL	1014	0	-482.065	-147.798	-629.863
TCGA-AN-A04D	52	0	-1083.78	-773.789	-1857.57
TCGA-BH-A1FJ	1927	1	-327.444	-557.72	-885.163
TCGA-B6-A0I8	749	1	194.194	-453.062	-258.868
TCGA-B6-A0WV	2422	1	-693.638	-960.312	-1653.95
TCGA-A2-A04P	547	1	384.087	1274.47	1658.56
TCGA-D8-A27W	15	0	531.795	561.214	1093.01
TCGA-AO-A03U	1796	1	1090.87	1962.75	3053.63
TCGA-AR-A24S	1888	0	1468.74	1609.36	3078.1
TCGA-AN-A0XT	10	0	112.054	-71.5078	40.546
TCGA-EW-A1PE	139	0	958.463	1441.64	2400.11
TCGA-A2-A0CY	1673	0	-1010.25	-476.703	-1486.95
TCGA-A8-A08F	549	0	837.684	1467.31	2305
TCGA-A2-A04Q	1275	0	1004.18	2739.01	3743.19
TCGA-E2-A14P	487	0	-390.359	658.524	268.165
TCGA-BH-A0W4	175	0	519.99	-266.836	253.154
TCGA-E9-A245	25	0	-205.878	-269.445	-475.323
TCGA-B6-A0X4	859	1	-1242.68	-928.588	-2171.27
TCGA-A2-A0ES	1127	0	1032.73	708.15	1740.88
TCGA-A1-A0SM	242	0	886.574	462.708	1349.28
TCGA-BH-A1EW	1694	1	447.052	966.471	1413.52
TCGA-AR-A24H	3333	0	-170.698	629.868	459.17
TCGA-D8-A140	403	0	325.376	698.443	1023.82
TCGA-D8-A1J9	248	0	819.447	518.572	1338.02
TCGA-A7-A26J	67	0	821.484	545.926	1367.41
TCGA-E2-A14Z	518	0	746.72	1807.41	2554.13
TCGA-AN-A0FS	191	0	875.763	-18.2955	857.468
TCGA-AO-A124	3119	0	-733.905	177.111	-556.794
TCGA-A2-A0YF	469	0	182.863	630.69	813.553
TCGA-E2-A1LG	350	0	-1012.02	239.327	-772.692
TCGA-D8-A1Y3	124	0	169.163	1241.4	1410.56
TCGA-E2-A1LK	266	1	-1030.71	136.943	-893.769
TCGA-A7-A26H	64	0	1001.35	832.502	1833.85
TCGA-AR-A1AQ	1309	0	491.9	1968.93	2460.83
TCGA-A8-A0A2	578	0	674.851	654.936	1329.79
TCGA-A2-A1FX	935	0	698.714	615.124	1313.84
TCGA-AO-A0JM	1826	0	766.158	488.984	1255.14
TCGA-BH-A0B2	1242	0	1488.36	1805.98	3294.34
TCGA-A8-A092	518	0	206.478	172.879	379.356
TCGA-E9-A1R3	64	0	936.095	986.147	1922.24
TCGA-AR-A24N	2074	0	534.931	155.28	690.21
TCGA-AR-A0U0	8	0	158.011	1798.46	1956.47
TCGA-A8-A08T	2830	0	372.772	95.9356	468.708
TCGA-D8-A27V	73	0	684.508	74.8346	759.343
TCGA-B6-A0X5	2097	1	-389.963	-293.721	-683.684
TCGA-BH-A1ET	2520	1	633.917	396.995	1030.91
TCGA-E2-A15E	517	0	-137.975	87.1783	-50.797
TCGA-D8-A1XR	168	0	137.571	-96.5957	40.9754
TCGA-A8-A07L	517	0	220.204	-333.239	-113.036
TCGA-AO-A0JA	346	0	1212.95	797.76	2010.71
TCGA-A2-A0YE	553	0	-20.2672	-233.363	-253.63
TCGA-E2-A14R	845	0	-369.453	1383.42	1013.96
TCGA-EW-A1P5	365	0	179.827	983.34	1163.17
TCGA-A8-A07R	273	0	-630.769	-159.656	-790.426
TCGA-AR-A1AJ	1604	0	1228.49	2614.13	3842.61
TCGA-EW-A1P0	1121	0	186.288	342.88	529.168
TCGA-C8-A27B	30	0	-119.462	1578.04	1458.57
TCGA-A2-A0EX	549	0	978.899	539.689	1518.59
TCGA-A8-A07G	576	0	1182.9	601.981	1784.88
TCGA-A2-A259	1285	0	794.367	947.948	1742.31
TCGA-A7-A0DB	266	0	1063.48	537.822	1601.3
TCGA-AN-A04A	89	0	957.699	228.292	1185.99
TCGA-BH-A1ES	3462	1	-184.556	-449.134	-633.69
TCGA-A8-A09W	30	0	763.714	569.451	1333.16
TCGA-BH-A0B0	1427	0	1157.87	1319.9	2477.76
TCGA-E9-A243	43	0	1321.82	2761.74	4083.55
TCGA-AR-A251	1373	0	162.666	259.86	422.525
TCGA-A8-A09T	578	0	556.366	332.223	888.589
TCGA-EW-A1IY	258	0	1185.64	1591.22	2776.86
TCGA-C8-A26X	11	0	1251.36	2080.04	3331.39
TCGA-AO-A12A	2754	0	738.695	634.199	1372.89
TCGA-E2-A1AZ	1964	0	955.77	1494.63	2450.4
TCGA-B6-A0I6	997	1	288.418	-79.4657	208.952
TCGA-D8-A1JG	187	0	861.816	1335.72	2197.53
TCGA-AO-A129	2923	0	284.459	1571.2	1855.66
TCGA-AO-A0JF	354	0	1595.64	1187.99	2783.62
TCGA-BH-A28Q	196	0	474.465	185.051	659.515
TCGA-E2-A15H	42	0	133.412	-137.997	-4.58565
TCGA-A8-A06Q	31	0	-1004.19	-476.993	-1481.18
TCGA-AN-A0XU	10	0	-595.49	676.617	81.1272
TCGA-C8-A1HN	2	0	35.5267	217.508	253.035
TCGA-BH-A0BG	756	0	127.906	1580.51	1708.42
TCGA-E2-A156	481	0	-715.819	-366.784	-1082.6
TCGA-E2-A1LH	2875	0	607.761	2206.15	2813.91
TCGA-A1-A0SF	1463	0	531.433	917.215	1448.65
TCGA-AO-A0J8	277	0	500.864	886.615	1387.48
TCGA-A8-A08J	1127	1	723.564	482.078	1205.64
TCGA-AN-A0G0	16	0	-82.2999	94.1539	11.854
TCGA-E2-A1IE	983	0	-348.816	-733.728	-1082.54
TCGA-BH-A0BO	1085	0	1332.93	1170.42	2503.35
TCGA-E2-A14T	890	0	-58.5564	306.249	247.693
TCGA-BH-A0W5	543	0	964.109	2071.16	3035.27
TCGA-B6-A0X0	3945	1	-726.09	-282.831	-1008.92
TCGA-B6-A0IC	1542	1	-1519.26	-478.096	-1997.36
TCGA-EW-A1J2	139	0	1223.41	1012.89	2236.3
TCGA-BH-A0GY	923	0	422.874	697.671	1120.54
TCGA-B6-A0I2	4360	0	-323.05	1999.18	1676.13
TCGA-AQ-A04L	3344	0	468.817	131.96	600.777
TCGA-AN-A03X	10	0	1404.5	672.157	2076.65
TCGA-GM-A2DD	1309	0	1239.24	2279.86	3519.1
TCGA-A8-A0A7	30	0	1521.07	2727.58	4248.65
TCGA-D8-A1XC	81	0	-931.876	-345.503	-1277.38
TCGA-AO-A12F	1471	0	487.738	-124.946	362.792
TCGA-A2-A0EO	2441	0	1259.06	963.221	2222.28
TCGA-AO-A0JJ	1512	0	1354.06	1694.76	3048.82
TCGA-BH-A0HU	392	0	-304.386	4.83094	-299.555
TCGA-BH-A1F6	2965	1	425.229	1271.43	1696.66
TCGA-BH-A1FC	3471	1	-44.8616	1553.7	1508.83
TCGA-BH-A0AZ	867	0	1645.31	721.312	2366.63
TCGA-A8-A08C	607	0	-27.4248	-71.4367	-98.8616
TCGA-D8-A1J8	256	0	765.006	1520.7	2285.71
TCGA-BH-A0AY	777	0	1364.86	1142.09	2506.95
TCGA-AO-A12H	862	0	-67.4473	155.686	88.2385
TCGA-D8-A1X6	236	0	268.794	891.435	1160.23
TCGA-BH-A0W3	180	0	-408.038	83.5746	-324.463
TCGA-C8-A273	6	0	608.73	159.756	768.486
TCGA-BH-A0BJ	660	0	911.145	722.716	1633.86
TCGA-AR-A1AR	523	1	1092.39	1863.3	2955.69
TCGA-A8-A06U	882	1	-58.6779	626.968	568.29
TCGA-A8-A09X	426	1	1114.43	1720.43	2834.87
TCGA-C8-A26Z	4	0	130.722	-393.872	-263.15
TCGA-B6-A0IH	3418	1	955.831	1034.33	1990.17
TCGA-AN-A0FW	11	0	382.863	242.816	625.679
TCGA-A8-A0A1	365	0	1117.56	1738.77	2856.33
TCGA-D8-A27E	182	0	-10.2917	298.106	287.814
TCGA-AR-A24R	1745	0	346.729	656.479	1003.21
TCGA-E2-A15C	496	0	641.385	264.512	905.897
TCGA-A8-A06P	396	0	1278.3	505.38	1783.68
TCGA-E2-A15K	34	0	-401.289	556.892	155.602
TCGA-AQ-A1H3	138	0	821.251	706.112	1527.36
TCGA-E2-A15T	267	0	-646.677	-567.238	-1213.92
TCGA-A8-A0A6	640	0	725.535	1804.41	2529.95
TCGA-A2-A0EY	735	0	351.907	871.251	1223.16
TCGA-BH-A0H0	461	0	-450.894	-190.333	-641.227
TCGA-BH-A0H6	747	0	637.089	-153.016	484.073
TCGA-EW-A1P3	987	0	424.427	417.013	841.441
TCGA-B6-A0IB	3941	1	-654.72	-721.928	-1376.65
TCGA-A2-A25B	258	0	661.533	632.123	1293.66
TCGA-AN-A0XW	170	0	1550.71	1787.47	3338.17
TCGA-BH-A0E0	133	0	-675.16	340.495	-334.665
TCGA-A2-A0CM	754	1	684.868	1712.42	2397.29
TCGA-D8-A1X9	380	0	890.229	750.19	1640.42
TCGA-BH-A0HY	867	0	312.316	-307.212	5.10393
TCGA-A7-A0CJ	409	0	-413.953	36.4958	-377.458
TCGA-B6-A0RO	4928	0	-413.53	-147.985	-561.515
TCGA-A1-A0SO	852	0	-1114.09	-580.828	-1694.92
TCGA-A8-A09M	457	0	239.906	1210.71	1450.62
TCGA-BH-A0E1	477	0	263.292	-173.334	89.9582
TCGA-A7-A0DC	386	0	-416.076	-714.401	-1130.48
TCGA-E2-A158	450	0	-1150.81	-397.681	-1548.49
TCGA-BH-A1FG	3738	1	-61.9633	117.238	55.2751
TCGA-E2-A15R	330	0	-512.06	-857.587	-1369.65
TCGA-BH-A0E6	292	0	-7.96757	865.243	857.276
TCGA-AO-A03L	2442	0	754.35	711.461	1465.81
TCGA-C8-A1HI	2	0	299.004	74.7028	373.707
TCGA-BH-A18I	220	0	1383.55	1248.55	2632.1
TCGA-C8-A27A	371	0	-484.473	-420.763	-905.236
TCGA-EW-A1PD	174	0	834.891	57.7322	892.624
TCGA-AR-A0TR	160	1	-1206.89	-97.2385	-1304.13
TCGA-BH-A0HL	72	0	-1027.04	-1116.03	-2143.07
TCGA-BH-A18L	811	1	-649.144	-212.69	-861.834
TCGA-BH-A208	1759	1	2030.71	754.014	2784.72
TCGA-B6-A0WS	2965	1	890.544	1437	2327.54
TCGA-AO-A03N	1645	0	410.67	62.359	473.029
TCGA-A2-A0T6	575	0	1639.72	1403.8	3043.52
TCGA-AO-A0J9	1255	0	1396.39	1773.82	3170.21
TCGA-C8-A26Y	13	0	-654.053	511.345	-142.708
TCGA-A1-A0SQ	553	0	-80.0697	159.331	79.2612
TCGA-BH-A18U	1563	1	489.075	511.157	1000.23
TCGA-B6-A0IQ	4284	0	-631.859	409.953	-221.906
TCGA-E2-A1LB	972	0	416.049	46.0178	462.066
TCGA-BH-A0EA	993	1	882.654	496.94	1379.59
TCGA-BH-A0DX	1442	0	1302.62	1211.77	2514.39
TCGA-A1-A0SH	1437	0	1473.28	394.925	1868.21
TCGA-A8-A09K	911	0	-619.69	752.563	132.873
TCGA-A1-A0SG	433	0	644.146	583.118	1227.26
TCGA-AN-A0AT	10	0	-466.145	501.798	35.6534
TCGA-AR-A0TP	2392	0	-601.081	-649.67	-1250.75
TCGA-A2-A0YM	964	0	181.2	1070.24	1251.44
TCGA-C8-A1HJ	5	0	-251.309	132.262	-119.047
TCGA-E2-A15S	274	0	-865.018	-795.978	-1661
TCGA-EW-A1J6	595	0	-103.172	1211.94	1108.77
TCGA-AN-A0FY	10	0	460.492	-29.4859	431.007
TCGA-A7-A13D	267	0	41.1539	-410.468	-369.314
TCGA-D8-A1JD	273	0	1080.86	777.441	1858.3
TCGA-E2-A107	1046	0	-480.424	-22.8231	-503.247
TCGA-A8-A086	396	0	895.128	107.817	1002.94
TCGA-BH-A0AU	746	0	672.495	541.065	1213.56
TCGA-GM-A2DM	2331	0	-324.097	653.051	328.954
TCGA-BH-A0AW	622	0	1131.13	2222.48	3353.62
TCGA-A1-A0SN	1196	0	859.24	1114.95	1974.19
TCGA-EW-A2FV	238	0	652.512	1094.95	1747.46
TCGA-A2-A0YT	723	1	-154.946	151.089	-3.85638
TCGA-D8-A27T	135	0	1245.95	1194.46	2440.4
TCGA-AR-A24V	1648	0	1514.04	844.24	2358.28
TCGA-AO-A0J3	302	0	-936.324	-406.415	-1342.74
TCGA-A8-A09A	304	0	890.909	532.405	1423.31
TCGA-BH-A1F5	2712	1	112.89	-238.083	-125.193
TCGA-BH-A0HK	178	0	736.778	530.946	1267.72
TCGA-E2-A1IK	518	0	-135.945	1163.76	1027.82
TCGA-BH-A0HQ	1121	0	601.347	42.9039	644.251
TCGA-E9-A249	28	0	-177.29	125.896	-51.394
TCGA-BH-A0C7	1305	0	174.437	358.628	533.065
TCGA-EW-A1P6	312	0	596.769	-35.4755	561.294
TCGA-AR-A24K	1548	0	-158.437	-562.127	-720.565
TCGA-E2-A1BD	317	0	350.424	35.5733	385.998
TCGA-D8-A1JS	371	0	-996.458	-296.143	-1292.6
TCGA-D8-A1Y1	115	0	1086.82	675.698	1762.52
TCGA-A8-A09D	396	0	1494.03	1011.73	2505.76
TCGA-EW-A1OY	593	0	-106.669	217.352	110.683
TCGA-A8-A06T	1249	0	328.979	490.362	819.341
TCGA-BH-A0B1	1148	0	616.487	197.019	813.506
TCGA-BH-A0WA	372	0	192.395	359.903	552.298
TCGA-AO-A0JL	1319	0	20.6065	-14.9419	5.66455
TCGA-A1-A0SI	634	0	1306.52	1117.11	2423.62
TCGA-D8-A1X7	85	0	425.73	87.3831	513.113
TCGA-A2-A0D3	875	0	-189.63	464.197	274.567
TCGA-E9-A1RC	1228	0	-77.1546	-500.519	-577.674
TCGA-BH-A0DD	1393	0	-54.0373	56.9249	2.88769
TCGA-A2-A0T5	531	0	355.118	112.382	467.5
TCGA-A8-A06R	546	0	1059.28	1053.28	2112.56
TCGA-A8-A079	274	0	-241.551	257.491	15.9401
TCGA-A7-A13G	348	0	598.617	120.02	718.637
TCGA-AO-A1KO	448	0	294.41	41.9349	336.345
TCGA-AO-A1KT	541	0	758.349	532.159	1290.51
TCGA-B6-A0IE	1998	1	92.9253	-45.2406	47.6848
TCGA-D8-A1XG	196	0	-26.2107	-104.015	-130.225
TCGA-C8-A1HK	7	0	-268.388	136.404	-131.984
TCGA-A1-A0SE	1320	0	617.483	-41.8266	575.656
TCGA-AN-A0XP	9	0	482.581	47.9945	530.576
TCGA-A2-A0T3	569	0	-256.306	-434.326	-690.631
TCGA-D8-A27L	125	0	1144.07	969.421	2113.49
TCGA-BH-A0HX	829	0	648.316	362.005	1010.32
TCGA-AQ-A04H	439	0	-140.172	-192.189	-332.361
TCGA-A8-A0AD	1157	0	985.97	808.427	1794.4
TCGA-D8-A1JP	167	0	1203.09	864.971	2068.06
TCGA-GM-A2DO	1622	0	201.228	3038.91	3240.14
TCGA-EW-A1J3	252	0	181.146	166.72	347.866
TCGA-E2-A109	1417	0	275.517	196.06	471.577
TCGA-D8-A1XJ	352	0	368.776	14.8637	383.64
TCGA-E2-A1L6	1312	0	481.293	399.712	881.005
TCGA-AO-A03M	1455	0	326.661	1520.74	1847.4
TCGA-E9-A1RH	14	0	234.677	129.011	363.688
TCGA-E2-A1B6	338	0	85.4828	2771.63	2857.11
TCGA-B6-A0I9	369	1	-364.865	293.499	-71.3659
TCGA-AR-A0U2	2551	1	-297.948	421.587	123.639
TCGA-BH-A0EE	943	0	-1069.47	735.874	-333.598
TCGA-D8-A1XU	149	0	930.355	514.746	1445.1
TCGA-BH-A0HW	1560	0	-1139.72	-985.963	-2125.68
TCGA-A2-A0CV	1929	0	922.289	1008.8	1931.09
TCGA-EW-A1OZ	941	0	649.076	727.163	1376.24
TCGA-E2-A1B4	911	0	-29.0619	-289.898	-318.96
TCGA-AR-A1AX	1103	0	915.6	2222.65	3138.25
TCGA-B6-A0WX	653	1	998.532	922.961	1921.49
TCGA-AO-A03P	2576	0	92.4773	-19.1192	73.3581
TCGA-A8-A08G	606	0	419.864	497.772	917.636
TCGA-AR-A24P	26	0	907.134	346.5	1253.63
TCGA-D8-A1JT	405	0	-317.224	183.632	-133.593
TCGA-AR-A1AL	1485	0	976.36	631.625	1607.99
TCGA-D8-A1XL	319	0	215.931	1656.34	1872.27
TCGA-AN-A0FD	195	0	945.887	565.766	1511.65
TCGA-C8-A1HL	2	0	781.38	393.473	1174.85
TCGA-D8-A1JA	18	0	737.61	295.13	1032.74
TCGA-D8-A1X5	171	0	774.861	772.135	1547
TCGA-BH-A18M	2207	1	1018.03	522.867	1540.9
TCGA-AR-A0TT	1679	0	1277.22	2536.07	3813.29
TCGA-E9-A1R2	19	0	340.979	451.911	792.89
TCGA-B6-A0IG	4456	1	-97.6297	-0.264881	-97.8945
TCGA-BH-A0DH	1156	0	198.432	474.019	672.45
TCGA-BH-A0HI	619	0	709.795	468.156	1177.95
TCGA-E2-A1L7	633	0	342.914	1432.14	1775.05
TCGA-BH-A0BV	1519	0	959.617	1078.48	2038.1
TCGA-AN-A0XV	162	0	783.757	588.127	1371.88
TCGA-D8-A1XY	81	0	1005.85	179.962	1185.81
TCGA-D8-A13Z	210	0	634.933	1167.76	1802.69
TCGA-A2-A1FV	460	0	127.538	-604.656	-477.118
TCGA-AR-A1AV	1295	0	279.394	37.3751	316.769
TCGA-A8-A093	545	0	625.621	-354.927	270.694
TCGA-AO-A0J5	704	0	1279.22	303.474	1582.7
TCGA-B6-A0WZ	3941	0	-3.33701	-273.668	-277.005
TCGA-AN-A0FJ	241	0	193.986	7.43996	201.426
TCGA-A8-A08A	30	0	627.074	771.087	1398.16
TCGA-A2-A0T4	624	0	1208.05	1221.21	2429.27
TCGA-A1-A0SB	259	0	-350.095	-1058.79	-1408.89
TCGA-D8-A1XM	218	0	1174.7	1259.53	2434.23
TCGA-BH-A1EN	2052	1	349.586	-104.402	245.184
TCGA-AN-A0AS	9	0	932.136	688.89	1621.03
TCGA-B6-A0WW	557	1	359.937	-68.212	291.725
TCGA-A2-A04W	1948	0	620.444	297.874	918.319
TCGA-AR-A252	1236	0	1262.96	2432.83	3695.79
TCGA-BH-A0HO	76	0	505.957	857.15	1363.11
TCGA-BH-A18G	61	0	171.992	483.597	655.589
TCGA-BH-A1EX	1508	1	1071.73	891.93	1963.66
TCGA-AR-A24X	1465	0	555.034	194.589	749.623
TCGA-BH-A0DG	713	0	1377.99	1175.54	2553.53
TCGA-AR-A24M	1990	0	939.997	286.716	1226.71
TCGA-BH-A0BD	554	0	752.183	1103.87	1856.05
TCGA-AR-A1AP	1215	0	605.257	842.039	1447.3
TCGA-EW-A1OX	562	0	-1288.35	-1171.02	-2459.37
TCGA-AN-A0FK	212	0	60.0298	3.78713	63.8169
TCGA-BH-A0DO	525	0	177.162	-108.849	68.3121
TCGA-BH-A1FD	1008	1	571.757	292.395	864.152
TCGA-C8-A1HM	6	0	24.5041	2147.44	2171.95
TCGA-A2-A0YI	441	0	1120.2	1771.8	2892
TCGA-A2-A25A	2968	0	1358.43	1118.91	2477.34
TCGA-AC-A23C	29	0	735.365	878.737	1614.1
TCGA-BH-A209	3959	1	538.671	2359.28	2897.95
TCGA-BH-A0C3	1464	0	1311.94	1213.25	2525.19
TCGA-E2-A155	553	0	-494.928	-581.517	-1076.44
TCGA-BH-A0HP	414	0	765.585	687.104	1452.69
TCGA-E9-A1R4	29	0	606.439	1688.45	2294.89
TCGA-D8-A1XO	242	0	1117.91	775.231	1893.14
TCGA-A2-A0D4	767	0	-368.697	-501.847	-870.543
TCGA-E2-A1L9	388	0	1404.93	906.304	2311.24
TCGA-BH-A1F2	959	1	1081.43	299.798	1381.22
TCGA-AN-A04C	54	0	-266.641	439.837	173.197
TCGA-A2-A25C	285	0	652.398	427.846	1080.24
TCGA-A2-A04Y	1099	0	416.656	1320.79	1737.45
TCGA-A2-A0YL	445	0	879.354	720.264	1599.62
TCGA-AQ-A1H2	197	0	-144.979	292.856	147.877
TCGA-A2-A04V	1920	1	777.739	434.022	1211.76
TCGA-BH-A0AV	1180	0	1176.94	585.386	1762.33
TCGA-D8-A1JH	426	0	1226.27	962.934	2189.2
TCGA-AO-A12C	1993	0	1105.45	-88.9513	1016.5
TCGA-D8-A1JL	265	0	1008.34	1726.57	2734.91
TCGA-A8-A09E	942	0	-198.006	-239.739	-437.745
TCGA-AO-A03R	1707	0	101.134	1232.62	1333.75
TCGA-EW-A1PA	267	0	295.408	340.612	636.02
TCGA-AN-A0XO	375	0	265.005	-689.126	-424.12
TCGA-A8-A08X	1034	0	1083.64	1362.1	2445.74
TCGA-A7-A0D9	272	0	81.9722	-440.371	-358.399
TCGA-E2-A1IF	956	0	855.829	540.578	1396.41
TCGA-B6-A0X1	5671	0	-599.316	1087.12	487.805
TCGA-A2-A0T2	240	1	143.235	520.525	663.761
TCGA-B6-A0WT	5739	0	641.54	-57.2456	584.294
TCGA-E2-A1LA	463	0	670.174	1773.08	2443.25
TCGA-BH-A0BF	781	0	1748.14	2352.27	4100.4
TCGA-A2-A0ET	1066	0	-677.836	435.869	-241.967
TCGA-A8-A076	1641	0	875.718	606.543	1482.26
TCGA-D8-A147	2	0	-63.3675	906.816	843.448
TCGA-E2-A15P	315	0	327.244	-78.228	249.016
TCGA-BH-A0BR	1632	0	1377.77	1107.13	2484.9
TCGA-BH-A0BM	1117	0	752.015	247.514	999.529
TCGA-BH-A0DQ	98	0	1351.08	543.298	1894.38
TCGA-A8-A07W	304	0	396.647	563.295	959.942
TCGA-EW-A2FW	190	0	130.411	-162.206	-31.7945
TCGA-D8-A27P	22	0	188.594	-223.822	-35.2275
TCGA-GM-A2D9	1812	1	538.079	639.8	1177.88
TCGA-AR-A24T	1620	0	1487.47	713.666	2201.13
TCGA-AN-A0XL	10	0	1098.71	122.864	1221.57
TCGA-A2-A0EN	2717	0	1520	2130.23	3650.23
TCGA-B6-A0IP	3374	0	50.7943	364.69	415.485
TCGA-E2-A10E	865	0	86.7121	292.942	379.655
TCGA-A8-A07I	426	0	1013.54	804.969	1818.5
TCGA-BH-A0BT	1386	0	393.001	529.451	922.452
TCGA-A2-A0CZ	1615	0	1444.55	1175.09	2619.64
TCGA-D8-A1XT	193	0	1166.2	874.053	2040.25
TCGA-E2-A1IG	755	0	897.137	220.474	1117.61
TCGA-EW-A1OV	522	0	940.862	2628.62	3569.48
TCGA-BH-A18V	1555	1	499.17	1884.25	2383.42
TCGA-A2-A0CP	2813	0	1027.89	414.544	1442.44
TCGA-BH-A1FH	1123	1	1616.13	432.045	2048.18
TCGA-D8-A27M	144	0	1135.49	2014.01	3149.49
TCGA-B6-A0RM	2373	1	-377.684	-345.135	-722.819
TCGA-A8-A0AB	517	0	-223.441	-785.082	-1008.52
TCGA-E2-A105	1163	0	-478.44	-360.165	-838.604
TCGA-E9-A248	21	0	418.698	2049	2467.7
TCGA-A1-A0SD	437	0	890.204	442.529	1332.73
TCGA-B6-A0X7	1791	1	682.614	-124.646	557.968
TCGA-A2-A04X	1686	0	345.252	1703.34	2048.59
TCGA-AN-A0FL	230	0	-570.612	-252.045	-822.657
TCGA-EW-A1IZ	260	0	260.806	2411.5	2672.31
TCGA-AO-A03T	1187	0	-240.069	695.685	455.616
TCGA-A7-A26I	122	0	1451.4	727.536	2178.93
TCGA-AR-A24L	2221	0	982.507	94.2007	1076.71
TCGA-AN-A0FX	10	0	290.918	-178.576	112.341
TCGA-E2-A150	591	0	489.934	1035.52	1525.46
TCGA-AC-A23H	81	0	208.285	-176.071	32.2141
TCGA-BH-A0BA	1132	0	512.722	483.312	996.035
TCGA-EW-A1PB	608	0	120.006	2431.96	2551.97
TCGA-A7-A0CE	309	0	-367.709	-38.4861	-406.195
TCGA-A8-A091	580	0	178.939	114.137	293.075
TCGA-A2-A0EV	968	0	945.556	1074.64	2020.19
TCGA-AR-A0TW	739	0	156.898	1198.91	1355.81
TCGA-A8-A07S	242	0	202.571	212.092	414.663
TCGA-EW-A1PF	139	0	1082.29	709.596	1791.89
TCGA-AN-A0XN	10	0	1741.06	1285.88	3026.94
TCGA-E9-A1R5	42	0	592.384	-65.3106	527.073
TCGA-AO-A1KQ	1519	0	318.674	1122.71	1441.38
TCGA-BH-A0DI	673	0	1523.87	1111.18	2635.05
TCGA-D8-A1X8	272	0	868.226	898.6	1766.83
TCGA-A2-A0D0	643	0	-879.263	935.427	56.1648
TCGA-C8-A26W	7	0	661.211	1084.38	1745.59
TCGA-E2-A1IN	392	0	1085.53	107.402	1192.93
TCGA-GM-A2DK	1896	0	813.025	931.448	1744.47
TCGA-E2-A15A	502	0	474.694	1301.36	1776.05
TCGA-BH-A0BC	974	0	1104.05	1520.49	2624.54
TCGA-AR-A0U3	2263	0	-484.483	99.1551	-385.328
TCGA-D8-A27F	227	0	460.263	181.975	642.238
TCGA-BH-A0EB	745	0	1276.27	1518.56	2794.83
TCGA-A8-A08O	942	0	481.54	-405.907	75.6332
TCGA-AO-A0JI	1172	0	-492.59	-131.595	-624.185
TCGA-BH-A0HA	856	0	1336.67	1175.63	2512.3
TCGA-E2-A1IU	127	0	-155.165	337.134	181.969
TCGA-BH-A18T	224	1	-338.258	320.371	-17.887
TCGA-BH-A203	1174	1	344.896	1049.4	1394.3
TCGA-BH-A201	209	0	876.378	0.714414	877.092
TCGA-B6-A0RL	2469	1	-2042.7	-848.136	-2890.84
TCGA-A2-A0SU	1661	0	438.092	524.08	962.172
TCGA-AO-A1KR	2140	0	-906.327	447.488	-458.839
TCGA-E9-A1R6	84	0	158.814	-122.37	36.4446
TCGA-AN-A041	7	0	821.308	205.978	1027.29
TCGA-D8-A27R	90	0	657.395	895.359	1552.75
TCGA-AR-A1AS	1242	0	113.861	102.493	216.353
TCGA-E9-A247	12	0	-281.967	-418.842	-700.81
TCGA-AR-A1AO	1324	0	1624.16	2666.21	4290.37
TCGA-AN-A049	19	0	769.702	788.584	1558.29
TCGA-E9-A244	20	0	17.5566	9.82461	27.3813
TCGA-A2-A1G6	132	0	562.543	596.114	1158.66
TCGA-AN-A0FN	218	0	2076.56	2143.52	4220.07
TCGA-A8-A07U	303	0	839.503	2340.58	3180.08
TCGA-BH-A0EI	743	0	847.784	-207.927	639.857
TCGA-GM-A2DN	2352	0	670.35	1927.59	2597.94
TCGA-A8-A06Z	31	0	-627.402	-156.53	-783.931
TCGA-AO-A128	2877	0	626.955	3024.16	3651.11
TCGA-GM-A2DB	1615	0	-420.621	1046.21	625.593
TCGA-BH-A1FE	2273	1	1160.18	1028.69	2188.87
TCGA-D8-A1JF	96	0	792.091	530.577	1322.67
TCGA-AN-A0FT	183	0	780.479	634.872	1415.35
TCGA-EW-A1PH	139	0	-294.466	223.803	-70.6622
TCGA-BH-A0HF	727	0	1085.7	1059.2	2144.9
TCGA-AR-A256	2854	1	-71.6631	386.032	314.369
TCGA-B6-A0RT	2721	0	946.22	3092.62	4038.84
TCGA-A2-A1FW	221	0	287.92	-113.341	174.579
TCGA-A7-A0DA	373	0	411.009	-32.5376	378.471
TCGA-AN-A0FV	10	0	482.977	-137.217	345.761
TCGA-BH-A1F0	785	1	1388.22	2473.23	3861.45
TCGA-A8-A084	458	0	148.137	-126.255	21.8824
TCGA-A8-A095	1276	0	280.978	235.52	516.498
TCGA-A8-A09R	273	0	767.156	1020.33	1787.49
TCGA-A2-A0CL	1963	0	1358.05	2780.86	4138.91
TCGA-C8-A274	1	0	-403.241	-15.9195	-419.16
TCGA-D8-A1XS	18	0	799.768	345.905	1145.67
TCGA-AR-A1AT	1272	1	547.746	1726.64	2274.38
TCGA-BH-A0BZ	1492	0	1289.37	1786.7	3076.07
TCGA-E2-A152	588	0	994.748	474.294	1469.04
TCGA-E2-A14X	692	0	100.472	1273.31	1373.78
TCGA-A8-A07B	1004	0	560.878	4.32021	565.198
TCGA-BH-A0BW	355	0	294.699	1831.36	2126.06
TCGA-AO-A0JB	1150	0	311.384	637.502	948.886
TCGA-AR-A254	1212	0	1224.85	1533.64	2758.48
TCGA-EW-A1IX	1082	0	1144.75	525.976	1670.73
TCGA-BH-A204	2534	1	241.972	-443.109	-201.137
TCGA-GM-A2DC	1628	0	-246.788	4.81562	-241.972
TCGA-B6-A0RU	3991	0	235.736	-150.073	85.663
TCGA-A1-A0SJ	426	0	541.566	186.276	727.842
TCGA-D8-A27N	145	0	1183.25	1144.82	2328.07
TCGA-BH-A18R	1141	1	-203.022	370.87	167.848
TCGA-GM-A2DL	2762	0	1176.44	793.986	1970.42
TCGA-AR-A24Q	2008	0	823.507	938.68	1762.19
TCGA-E2-A14Q	974	0	196.911	196.316	393.228
TCGA-D8-A1Y0	166	0	986.919	1296.82	2283.74
TCGA-B6-A0I5	4549	0	338.508	689.262	1027.77
TCGA-B6-A1KI	2236	0	634.203	-381.048	253.156
TCGA-A2-A04T	2246	0	-256.443	1160.49	904.044
TCGA-BH-A0DP	476	0	938.004	1017.88	1955.88
TCGA-A8-A08I	365	0	8.63713	2226.95	2235.59
TCGA-BH-A0DL	1467	0	113.96	1889.29	2003.25
TCGA-AO-A126	2850	0	1083.08	617.353	1700.44
TCGA-BH-A0H5	1080	0	819.219	3040.91	3860.13
TCGA-AN-A0AJ	243	0	363.827	1392.68	1756.51
TCGA-B6-A0RG	2082	0	74.4008	-350.604	-276.203
TCGA-B6-A0IJ	5383	0	-154.099	1944.96	1790.86
TCGA-B6-A1KC	1326	0	-273.022	-295.335	-568.357
TCGA-A2-A0CU	157	1	247.344	-148.229	99.115
TCGA-D8-A142	425	0	972.999	809.598	1782.6
TCGA-A2-A0CW	1947	0	-454.6	535.935	81.3354
TCGA-BH-A0GZ	328	0	666.114	150.312	816.426
TCGA-BH-A18P	921	1	342.223	322.505	664.728
TCGA-D8-A1JC	178	0	602.624	650.052	1252.68
TCGA-A8-A0A4	396	0	577.652	-187.834	389.818
TCGA-A2-A25E	2511	0	153.578	-14.235	139.343
TCGA-GM-A2DI	1883	0	1367.02	2639.56	4006.59
TCGA-AN-A0AM	5	0	339.187	912.3	1251.49
TCGA-E9-A1RG	35	0	299.211	717.613	1016.82
TCGA-E2-A1IO	448	0	1289.3	928.621	2217.93
TCGA-A2-A0D2	1027	0	220.728	1126.01	1346.74
TCGA-BH-A0H3	1149	0	1090.59	739.447	1830.04
TCGA-D8-A1XD	155	0	461.894	-752.145	-290.252
TCGA-A8-A07C	580	0	76.3976	834.258	910.656
TCGA-A8-A08S	580	0	86.782	219.348	306.13
TCGA-A7-A13F	387	0	112.161	204.725	316.887
TCGA-D8-A1XK	326	0	-423.251	927.98	504.729
TCGA-E2-A14O	1172	0	-123.566	155.301	31.7342
TCGA-A8-A09N	31	0	304.212	210.171	514.383
TCGA-BH-A0B4	1191	0	1119.56	806.114	1925.67
TCGA-D8-A141	113	0	1594.09	2160.58	3754.67
TCGA-A8-A075	517	0	585.297	998.373	1583.67
TCGA-AR-A0TV	904	0	-185.889	1257.21	1071.32
TCGA-A7-A0CG	230	0	1213	1457.64	2670.64
TCGA-D8-A1JI	21	0	-356.65	4.25468	-352.395
TCGA-E2-A15F	468	0	-105.773	152.321	46.5483
TCGA-B6-A0IK	571	1	16.7268	418.827	435.554
TCGA-A7-A0CH	232	0	347.244	-15.1976	332.046
TCGA-E2-A1IL	14	0	595.844	-182.448	413.396
TCGA-A8-A09I	1006	0	544.907	1084.59	1629.5
TCGA-GM-A2DA	5909	0	1023.68	1582.69	2606.37
TCGA-A2-A0SY	1347	0	1188.53	1249.56	2438.08
TCGA-D8-A1JK	109	0	917.596	1671.74	2589.34
TCGA-E2-A15L	331	0	518.956	-95.6469	423.309
TCGA-A2-A04R	2499	0	30.2325	-573.276	-543.043
TCGA-A2-A0EM	3093	0	726.26	123.509	849.769
TCGA-E2-A15J	463	0	-292.609	-175.533	-468.142
TCGA-AO-A0J2	585	0	-185.165	1068.15	882.987
TCGA-E2-A15M	234	0	1647.31	2025.84	3673.15
TCGA-C8-A137	3	0	102.209	-585.552	-483.343
TCGA-A8-A06Y	791	0	-831.555	-530.841	-1362.4
TCGA-A2-A0EW	904	0	1320.77	974.441	2295.22
TCGA-AR-A0TQ	1500	0	306.43	1224.82	1531.25
TCGA-A2-A0YK	587	0	1258.95	2114.02	3372.98
TCGA-AO-A03O	2483	1	-155.842	897.878	742.036
TCGA-D8-A1JN	217	0	-910.801	127.563	-783.238
TCGA-AN-A0XR	10	0	-189.313	-297.808	-487.121
TCGA-D8-A1XV	146	0	-608.969	-446.245	-1055.21
TCGA-AR-A1AH	2298	0	-434.582	-377.709	-812.291
TCGA-BH-A0E2	435	0	724.076	364.376	1088.45
TCGA-A8-A0A9	396	0	510.12	443.928	954.049
TCGA-A2-A0ER	2262	0	-161.717	167.465	5.74737
TCGA-BH-A0C1	1338	0	722.817	841.098	1563.92
TCGA-E9-A1RF	38	0	1020.07	1329.19	2349.26
TCGA-D8-A143	431	0	-367.46	565.447	197.987
TCGA-E2-A14W	833	0	-433.537	-661.794	-1095.33
TCGA-E2-A1IJ	725	0	1518.1	1504.48	3022.58
TCGA-A7-A26G	209	0	1550.76	1350.57	2901.33
TCGA-AO-A0JD	1813	0	-697.004	479.099	-217.905
TCGA-AN-A0XS	10	0	1128.47	1183.9	2312.37
TCGA-AR-A0U4	1627	0	636.939	2142.99	2779.93
TCGA-A2-A04N	3188	0	855.487	218.447	1073.93
TCGA-AO-A125	3018	0	-1397.97	-469.045	-1867.02
TCGA-AO-A1KS	16	0	260.06	218.069	478.129
TCGA-D8-A1JE	57	0	1429.39	773.311	2202.7
TCGA-BH-A18Q	1692	1	-8.21911	790.756	782.537
TCGA-BH-A0B3	1203	0	616.112	1338.51	1954.62
TCGA-A8-A07O	304	0	-230.221	758.494	528.273
TCGA-A7-A0CD	372	0	74.5618	-277.332	-202.77
TCGA-A8-A08Z	1217	0	1522.17	1186.88	2709.06
TCGA-A2-A25D	243	0	570.293	1955.61	2525.9
TCGA-BH-A0B7	1733	0	1038.92	1675.86	2714.78
TCGA-AO-A03V	886	0	-5.32215	-18.7521	-24.0743
TCGA-A2-A1G0	380	0	967.005	843.919	1810.92
TCGA-A2-A0SV	825	1	829.857	1176.16	2006.02
TCGA-B6-A1KN	4233	0	305.437	231.241	536.679
TCGA-D8-A13Y	362	0	-918.049	-966.806	-1884.86
TCGA-EW-A1IW	252	0	655.534	570.136	1225.67
TCGA-B6-A0IA	6718	0	-825.636	-297.506	-1123.14
TCGA-EW-A1J1	282	0	76.8835	931.852	1008.74
TCGA-A8-A08L	304	1	163.676	1107.58	1271.26
TCGA-AO-A0J4	294	0	218.915	1410.12	1629.03
TCGA-E9-A1RE	47	0	-93.3434	-390.32	-483.663
TCGA-AR-A24Z	1574	0	-108.647	95.0606	-13.5859
TCGA-D8-A1XF	197	0	-835.228	-399.127	-1234.36
TCGA-E9-A1RB	21	0	24.9965	145.566	170.563
TCGA-A2-A25F	113	0	2021.31	3295.45	5316.76
TCGA-E2-A1LS	239	0	-333.663	-256.678	-590.341
TCGA-BH-A0DS	77	0	824.228	1085.3	1909.52
TCGA-BH-A18S	2009	1	-311.803	110.842	-200.96
TCGA-E2-A10A	1229	0	214.946	274.196	489.143
TCGA-A2-A0D1	1051	0	-295.751	-364.453	-660.205
TCGA-AR-A1AK	1558	0	1073.57	1658.93	2732.5
TCGA-D8-A1XA	274	0	252.215	242.121	494.336
TCGA-BH-A0DE	948	0	1121.47	1019.17	2140.64
TCGA-B6-A0RN	5261	0	666.967	-173.675	493.293
TCGA-A8-A097	365	0	913.214	662.045	1575.26
TCGA-BH-A0BL	1339	0	1477.4	1734.27	3211.67
TCGA-AR-A1AY	614	0	-106.724	4.0765	-102.647
TCGA-D8-A1XZ	120	0	681.191	746.124	1427.31
TCGA-A2-A1G4	372	0	-343.861	171.211	-172.65
TCGA-B6-A0WY	3460	1	681.886	517.258	1199.14
TCGA-BH-A1EV	365	1	502.054	-201.768	300.286
TCGA-B6-A0IO	3350	0	-516.399	244.794	-271.604
TCGA-D8-A1XW	117	0	1151.1	1480.49	2631.59
TCGA-AO-A0JG	449	0	621.053	1272.18	1893.23
TCGA-A8-A07J	365	0	1695.6	1525.36	3220.96
TCGA-D8-A27I	185	0	1338.16	1319.97	2658.13
TCGA-B6-A0IM	3836	0	371.267	-47.3925	323.875
TCGA-B6-A0RI	7125	0	763.973	327.814	1091.79
TCGA-D8-A1Y2	72	0	1696.14	2217.91	3914.05
TCGA-AR-A255	1058	0	1148.17	953.271	2101.44
TCGA-E9-A1RA	29	0	376.68	456.558	833.238
TCGA-BH-A18K	2762	1	702.312	204.617	906.929
TCGA-C8-A138	7	0	1111.49	1713.04	2824.53
TCGA-AR-A0TZ	1313	0	91.8721	-143.73	-51.8576
TCGA-AN-A03Y	10	0	53.2435	521.052	574.296
TCGA-AR-A0TY	1699	1	-348.291	-203.023	-551.314
TCGA-BH-A0B9	1572	0	-663.452	1694.43	1030.98
TCGA-E2-A10C	1219	0	160.95	1275.98	1436.93
TCGA-AO-A0J7	260	0	-359.943	-480.341	-840.284
TCGA-BH-A0E7	1362	0	44.4682	-467.329	-422.861
TCGA-A2-A0YC	989	0	668.742	584.2	1252.94
TCGA-BH-A1FL	1673	1	151.385	-125.818	25.5676
TCGA-AR-A0TX	15	0	930.585	1769.58	2700.16
TCGA-AO-A0JC	1547	0	712.102	3632.68	4344.78
TCGA-A2-A0T0	533	0	397.898	542.236	940.134
TCGA-E2-A1B1	1361	0	1484.64	1610.58	3095.23
TCGA-BH-A18F	268	0	967.958	842.94	1810.9
TCGA-A8-A085	1124	0	202.266	-679.665	-477.399
TCGA-A1-A0SP	583	0	-15.2469	1062.55	1047.3
TCGA-E2-A15O	395	0	-487.804	-36.1822	-523.986
TCGA-E2-A14N	1350	0	-629.393	852.572	223.179
TCGA-A2-A0YG	665	0	-175.745	58.1682	-117.577
TCGA-A7-A26F	257	0	1304.79	1410.72	2715.52
TCGA-BH-A0B8	1569	0	228.637	38.5584	267.195
TCGA-E2-A1BC	297	0	881.74	-182.126	699.614
TCGA-E2-A14Y	688	0	-567.088	-39.2569	-606.345
TCGA-E2-A1IH	658	0	1640.03	1991.68	3631.71
TCGA-A8-A06O	396	0	469.93	469.581	939.511
TCGA-A2-A1G1	371	0	937.52	1425.75	2363.27
TCGA-BH-A1F8	749	1	308.584	107.562	416.146
TCGA-E9-A24A	10	0	1144.27	1155.21	2299.48
TCGA-BH-A1EO	2798	1	1738.19	1106.75	2844.94
TCGA-A8-A08R	30	0	566.183	1459.63	2025.82
TCGA-E2-A153	586	0	1501.95	707.359	2209.31
TCGA-BH-A0DT	1170	0	733.695	812.568	1546.26
TCGA-BH-A0DV	1374	0	1782.88	949.863	2732.74
TCGA-A2-A0CQ	2694	0	-52.4105	746.035	693.624
TCGA-AO-A12D	1948	0	1139.56	1691.13	2830.69
TCGA-EW-A1PG	875	0	827.589	142.626	970.215
TCGA-B6-A0RP	3126	1	953.652	734.344	1688
TCGA-A2-A0CT	2288	0	-158.616	-52.4024	-211.018
TCGA-A2-A0SW	1364	1	789.191	1721.35	2510.54
TCGA-E2-A14V	748	0	-213.441	-285.217	-498.658
TCGA-AQ-A04J	499	0	974.023	1879.88	2853.9
TCGA-A2-A0EU	1043	0	197.904	-46.8311	151.073
TCGA-A2-A0SX	1288	0	842.762	1979.03	2821.79
TCGA-AN-A0FF	140	0	612.329	969.368	1581.7
TCGA-BH-A0E9	1405	0	376.254	511.285	887.54
TCGA-E9-A227	24	0	814.445	1364.65	2179.1
TCGA-AR-A1AN	1329	0	1122.23	619.449	1741.68
TCGA-BH-A0H9	1247	0	-33.9704	-62.1456	-96.116

## Sheet: Breast cancer normal sample 
The normal samples information of breast cancer from TCGA database.
TCGA-A7-A0CE
TCGA-A7-A0CH
TCGA-A7-A0D9
TCGA-A7-A0DB
TCGA-A7-A0DC
TCGA-A7-A13E
TCGA-A7-A13F
TCGA-A7-A13G
TCGA-A7-A4SA
TCGA-A7-A4SC
TCGA-A7-A4SD
TCGA-A7-A4SE
TCGA-AC-A23H
TCGA-AC-A2FB
TCGA-AC-A2FF
TCGA-AC-A2FG
TCGA-AC-A2FM
TCGA-BH-A0AU
TCGA-BH-A0AY
TCGA-BH-A0AZ
TCGA-BH-A0B2
TCGA-BH-A0B3
TCGA-BH-A0B5
TCGA-BH-A0B7
TCGA-BH-A0B8
TCGA-BH-A0BA
TCGA-BH-A0BC
TCGA-BH-A0BF
TCGA-BH-A0BJ
TCGA-BH-A0BL
TCGA-BH-A0BM
TCGA-BH-A0BO
TCGA-BH-A0BQ
TCGA-BH-A0BS
TCGA-BH-A0BT
TCGA-BH-A0BV
TCGA-BH-A0BW
TCGA-BH-A0BZ
TCGA-BH-A0C0
TCGA-BH-A0C3
TCGA-BH-A0DD
TCGA-BH-A0DE
TCGA-BH-A0DG
TCGA-BH-A0DH
TCGA-BH-A0DI
TCGA-BH-A0DK
TCGA-BH-A0DL
TCGA-BH-A0DO
TCGA-BH-A0DP
TCGA-BH-A0DQ
TCGA-BH-A0DT
TCGA-BH-A0DV
TCGA-BH-A0DZ
TCGA-BH-A0E0
TCGA-BH-A0E1
TCGA-BH-A0H5
TCGA-BH-A0H7
TCGA-BH-A0H9
TCGA-BH-A0HA
TCGA-BH-A0HK
TCGA-BH-A18F
TCGA-BH-A18J
TCGA-BH-A18K
TCGA-BH-A18L
TCGA-BH-A18M
TCGA-BH-A18N
TCGA-BH-A18P
TCGA-BH-A18Q
TCGA-BH-A18R
TCGA-BH-A18S
TCGA-BH-A18U
TCGA-BH-A18V
TCGA-BH-A1EN
TCGA-BH-A1EO
TCGA-BH-A1ES
TCGA-BH-A1ET
TCGA-BH-A1EU
TCGA-BH-A1EV
TCGA-BH-A1EW
TCGA-BH-A1EY
TCGA-BH-A1F0
TCGA-BH-A1F2
TCGA-BH-A1F5
TCGA-BH-A1F6
TCGA-BH-A1F8
TCGA-BH-A1FB
TCGA-BH-A1FC
TCGA-BH-A1FD
TCGA-BH-A1FE
TCGA-BH-A1FG
TCGA-BH-A1FH
TCGA-BH-A1FJ
TCGA-BH-A1FM
TCGA-BH-A1FN
TCGA-BH-A1FR
TCGA-BH-A1FU
TCGA-BH-A203
TCGA-BH-A204
TCGA-BH-A208
TCGA-BH-A209
TCGA-E2-A14Y
TCGA-E2-A153
TCGA-E2-A158
TCGA-E2-A15I
TCGA-E2-A15K
TCGA-E2-A15L
TCGA-E2-A15M
TCGA-E2-A1B5
TCGA-E2-A1BC
TCGA-E2-A1IF
TCGA-E2-A1IG
TCGA-E2-A1II
TCGA-E2-A1IO
TCGA-E2-A1L7
TCGA-E2-A1LB
TCGA-E2-A1LH
TCGA-E2-A1LI
TCGA-E2-A1LS
TCGA-E9-A1N4
TCGA-E9-A1N5
TCGA-E9-A1N6
TCGA-E9-A1N8
TCGA-E9-A1N9
TCGA-E9-A1NA
TCGA-E9-A1ND
TCGA-E9-A1NE
TCGA-E9-A1NF
TCGA-E9-A1NG
TCGA-E9-A1NH
TCGA-E9-A1R7
TCGA-E9-A1RB
TCGA-E9-A1RC
TCGA-E9-A1RD
TCGA-E9-A1RF
TCGA-E9-A1RH
TCGA-E9-A1RI
TCGA-GI-A2C8
TCGA-GI-A2C9
TCGA-XX-A899
