# Supplementary material for: AMPD1 Is Associated With the Immune Response and Serves as a Prognostic Marker in HER2-Positive Breast Cancer
Source: Front Oncol. 2021 Nov 9;11:749135. doi: 10.3389/fonc.2021.749135 (PMC8660114; doi:10.3389/fonc.2021.749135)
Supplement: Supplementary file 3 [file Table_2.xlsx]

## Sheet: tumor sample 
The clinical information of HER2-positive breast cancer from TCGA database.
HER2+ BC tumor sample in TCGA	HER2	Age	T	N	M	Stage
TCGA-LL-A5YM	Positive	>65	T2-4	unknow	M0	Stage II-IV
TCGA-UU-A93S	Positive	<=65	T2-4	N1-3	M1	Stage II-IV
TCGA-BH-A1EV	Positive	<=65	T2-4	N1-3	M0	Stage II-IV
TCGA-AC-A3TN	Positive	>65	T2-4	N0	unknow	Stage II-IV
TCGA-LL-A9Q3	Positive	>65	T2-4	N1-3	unknow	Stage II-IV
TCGA-EW-A424	Positive	<=65	T2-4	N1-3	unknow	Stage II-IV
TCGA-AR-A2LJ	Positive	<=65	T2-4	N1-3	unknow	Stage II-IV
TCGA-BH-A202	Positive	<=65	T2-4	N0	M0	Stage II-IV
TCGA-BH-A42T	Positive	>65	T2-4	N0	M0	Stage II-IV
TCGA-UL-AAZ6	Positive	>65	T2-4	N0	unknow	Stage II-IV
TCGA-PE-A5DC	Positive	>65	T2-4	N1-3	M0	Stage II-IV
TCGA-E2-A1LE	Positive	>65	T2-4	N1-3	M0	Stage II-IV
TCGA-AC-A8OS	Positive	>65	T2-4	N0	unknow	Stage II-IV
TCGA-E9-A295	Positive	>65	T2-4	N0	M0	Stage II-IV
TCGA-LL-A7T0	Positive	>65	T2-4	N1-3	M0	Stage II-IV
TCGA-AR-A5QN	Positive	>65	T2-4	N1-3	M0	Stage II-IV
TCGA-AC-A2FB	Positive	<=65	T2-4	N0	unknow	Stage II-IV
TCGA-LL-A5YL	Positive	<=65	T2-4	N1-3	unknow	Stage II-IV
TCGA-PE-A5DD	Positive	<=65	T2-4	N0	M0	Stage II-IV
TCGA-C8-A8HP	Positive	<=65	T2-4	N1-3	M0	Stage II-IV
TCGA-A7-A4SF	Positive	<=65	T2-4	N0	M0	Stage II-IV
TCGA-A7-A2KD	Positive	<=65	T2-4	N1-3	unknow	Stage II-IV
TCGA-3C-AALI	Positive	<=65	T2-4	N1-3	M0	Stage II-IV
TCGA-LL-A6FR	Positive	<=65	T2-4	N0	unknow	Stage II-IV
TCGA-JL-A3YW	Positive	<=65	T2-4	N1-3	M0	Stage II-IV
TCGA-E9-A3X8	Positive	<=65	T2-4	N1-3	M0	Stage II-IV
TCGA-LL-A5YN	Positive	<=65	T2-4	N0	M0	Stage II-IV
TCGA-JL-A3YX	Positive	<=65	T2-4	N0	M0	Stage II-IV
TCGA-A2-A3XV	Positive	<=65	T2-4	N0	M0	Stage II-IV
TCGA-AC-A23G	Positive	>65	T1	N1-3	unknow	Stage II-IV
TCGA-AC-A3YI	Positive	>65	T1	N1-3	unknow	Stage II-IV
TCGA-LD-A9QF	Positive	>65	T1	N0	M0	Stage I
TCGA-C8-A3M8	Positive	>65	T1	N0	M0	Stage I
TCGA-EW-A2FR	Positive	<=65	T1	N1-3	unknow	Stage II-IV
TCGA-3C-AALK	Positive	<=65	T1	N0	M0	Stage I
TCGA-BH-A0B6	Positive	<=65	T1	N0	M0	Stage I
TCGA-S3-AA14	Positive	<=65	T1	N0	M0	Stage I
TCGA-A2-A3XZ	Positive	<=65	T1	N0	M0	Stage I
TCGA-BH-A1F8	Positive	>65	T2-4	N1-3	M0	Stage II-IV
TCGA-AN-A0FK	Positive	>65	T2-4	N0	M0	Stage II-IV
TCGA-A8-A099	Positive	>65	T2-4	N1-3	unknow	unknow
TCGA-A8-A09E	Positive	>65	T2-4	N1-3	M0	Stage II-IV
TCGA-D8-A1JA	Positive	<=65	T2-4	unknow	M0	unknow
TCGA-D8-A27W	Positive	<=65	T2-4	N0	M0	Stage II-IV
TCGA-BH-A1F2	Positive	<=65	T2-4	N1-3	M0	Stage II-IV
TCGA-A8-A08X	Positive	<=65	T2-4	N1-3	M0	Stage II-IV
TCGA-A8-A09G	Positive	>65	T2-4	N1-3	M0	Stage II-IV
TCGA-AN-A0AJ	Positive	>65	T2-4	N0	M0	Stage II-IV
TCGA-A8-A06X	Positive	>65	T2-4	N0	M0	Stage II-IV
TCGA-D8-A1XJ	Positive	>65	T2-4	N1-3	unknow	Stage II-IV
TCGA-A8-A06T	Positive	>65	T2-4	N1-3	M0	Stage II-IV
TCGA-BH-A0EE	Positive	>65	T2-4	N0	M0	Stage II-IV
TCGA-A2-A0T1	Positive	<=65	T2-4	N1-3	M0	Stage II-IV
TCGA-E2-A10A	Positive	<=65	T2-4	N0	M0	Stage II-IV
TCGA-BH-A18M	Positive	<=65	T2-4	N1-3	M0	Stage II-IV
TCGA-AO-A03L	Positive	<=65	T2-4	N1-3	M0	Stage II-IV
TCGA-AR-A0TQ	Positive	<=65	T2-4	N1-3	M0	Stage II-IV
TCGA-AC-A23H	Positive	>65	T2-4	unknow	M0	Stage II-IV
TCGA-A2-A1G1	Positive	>65	T2-4	N1-3	M0	Stage II-IV
TCGA-AQ-A1H2	Positive	>65	T2-4	N1-3	unknow	Stage II-IV
TCGA-A8-A09I	Positive	>65	T2-4	N0	M0	Stage II-IV
TCGA-D8-A1X5	Positive	>65	T2-4	N1-3	unknow	Stage II-IV
TCGA-A8-A07R	Positive	>65	T2-4	N1-3	M0	Stage II-IV
TCGA-EW-A1IW	Positive	>65	T2-4	N1-3	unknow	Stage II-IV
TCGA-A8-A06U	Positive	>65	T2-4	N1-3	M0	Stage II-IV
TCGA-E2-A14P	Positive	>65	T2-4	N1-3	M0	Stage II-IV
TCGA-BH-A1EN	Positive	>65	T2-4	unknow	M0	Stage II-IV
TCGA-AN-A0AK	Positive	>65	T2-4	N0	M0	Stage II-IV
TCGA-A2-A0D1	Positive	>65	T2-4	N0	M0	Stage II-IV
TCGA-E9-A1ND	Positive	>65	T2-4	N1-3	M0	Stage II-IV
TCGA-AO-A12G	Positive	>65	T2-4	N0	M0	Stage II-IV
TCGA-AN-A03X	Positive	>65	T2-4	N0	M0	Stage II-IV
TCGA-D8-A1XY	Positive	>65	T2-4	N0	unknow	Stage II-IV
TCGA-A8-A090	Positive	>65	T2-4	N0	M0	Stage II-IV
TCGA-BH-A18U	Positive	>65	T2-4	N1-3	M0	Stage II-IV
TCGA-AN-A0FD	Positive	>65	T2-4	N0	M0	Stage II-IV
TCGA-AQ-A0Y5	Positive	>65	T2-4	N1-3	unknow	Stage II-IV
TCGA-A8-A08P	Positive	>65	T2-4	N1-3	M0	Stage II-IV
TCGA-BH-A18T	Positive	>65	T2-4	N0	M0	Stage II-IV
TCGA-A8-A07I	Positive	>65	T2-4	N1-3	M0	Stage II-IV
TCGA-AN-A0XP	Positive	>65	T2-4	N1-3	M0	Stage II-IV
TCGA-A8-A06R	Positive	>65	T2-4	N1-3	M0	Stage II-IV
TCGA-A8-A07B	Positive	>65	T2-4	N0	M0	Stage II-IV
TCGA-A8-A07P	Positive	>65	T2-4	N1-3	M0	Stage II-IV
TCGA-AN-A0XV	Positive	>65	T2-4	N1-3	M0	Stage II-IV
TCGA-BH-A1EX	Positive	>65	T2-4	N1-3	M0	Stage II-IV
TCGA-A8-A076	Positive	>65	T2-4	N0	M0	Stage II-IV
TCGA-A8-A08H	Positive	>65	T2-4	N0	M0	Stage II-IV
TCGA-A8-A097	Positive	<=65	T2-4	N1-3	M0	Stage II-IV
TCGA-A8-A08C	Positive	<=65	T2-4	N0	M0	Stage II-IV
TCGA-A8-A08T	Positive	<=65	T2-4	N1-3	M1	Stage II-IV
TCGA-C8-A135	Positive	<=65	T2-4	N1-3	M0	Stage II-IV
TCGA-A2-A0EQ	Positive	<=65	T2-4	N0	M0	Stage II-IV
TCGA-A2-A0YG	Positive	<=65	T2-4	N1-3	M0	Stage II-IV
TCGA-AN-A0FT	Positive	<=65	T2-4	N1-3	M0	Stage II-IV
TCGA-A2-A0EY	Positive	<=65	T2-4	N1-3	M0	Stage II-IV
TCGA-AN-A0FL	Positive	<=65	T2-4	N0	M0	Stage II-IV
TCGA-AC-A23C	Positive	<=65	T2-4	N1-3	unknow	Stage II-IV
TCGA-D8-A140	Positive	<=65	T2-4	N1-3	M0	Stage II-IV
TCGA-AR-A1AT	Positive	<=65	T2-4	N0	M0	Stage II-IV
TCGA-AQ-A04H	Positive	<=65	T2-4	N1-3	unknow	Stage II-IV
TCGA-C8-A278	Positive	<=65	T2-4	N1-3	M0	Stage II-IV
TCGA-E9-A1NC	Positive	<=65	T2-4	N1-3	M0	Stage II-IV
TCGA-AN-A0FJ	Positive	<=65	T2-4	N1-3	M1	Stage II-IV
TCGA-AN-A0FV	Positive	<=65	T2-4	N0	M0	Stage II-IV
TCGA-E9-A1N9	Positive	<=65	T2-4	N0	M0	Stage II-IV
TCGA-E9-A1NA	Positive	<=65	T2-4	N0	M0	Stage II-IV
TCGA-AR-A250	Positive	<=65	T2-4	N0	M0	Stage II-IV
TCGA-A8-A09N	Positive	<=65	T2-4	N1-3	M0	Stage II-IV
TCGA-A8-A0A7	Positive	<=65	T2-4	N1-3	M0	Stage II-IV
TCGA-E9-A22E	Positive	<=65	T2-4	N1-3	M0	Stage II-IV
TCGA-BH-A18Q	Positive	<=65	T2-4	N1-3	M0	Stage II-IV
TCGA-EW-A1OZ	Positive	<=65	T2-4	N0	M0	Stage II-IV
TCGA-C8-A12P	Positive	<=65	T2-4	N1-3	M0	Stage II-IV
TCGA-D8-A1JB	Positive	<=65	T2-4	N1-3	M0	Stage II-IV
TCGA-A8-A0AB	Positive	<=65	T2-4	N0	M0	Stage II-IV
TCGA-AO-A0JE	Positive	<=65	T2-4	N1-3	M0	Stage II-IV
TCGA-E2-A14V	Positive	<=65	T2-4	N1-3	M0	Stage II-IV
TCGA-C8-A1HK	Positive	<=65	T2-4	N1-3	M0	Stage II-IV
TCGA-AN-A0FX	Positive	<=65	T2-4	N0	M0	Stage II-IV
TCGA-E9-A1N6	Positive	<=65	T2-4	N1-3	M0	Stage II-IV
TCGA-A2-A0CX	Positive	<=65	T2-4	N0	M0	Stage II-IV
TCGA-A8-A08B	Positive	<=65	T2-4	N0	M0	Stage II-IV
TCGA-AN-A04C	Positive	<=65	T2-4	N1-3	M0	Stage II-IV
TCGA-E2-A1B0	Positive	<=65	T2-4	N1-3	M0	Stage II-IV
TCGA-AR-A254	Positive	<=65	T2-4	N1-3	M0	Stage II-IV
TCGA-A2-A04W	Positive	<=65	T2-4	N1-3	M0	Stage II-IV
TCGA-BH-A18R	Positive	<=65	T2-4	N1-3	M0	Stage II-IV
TCGA-AQ-A04L	Positive	<=65	T2-4	N0	unknow	Stage II-IV
TCGA-C8-A1HF	Positive	<=65	T2-4	N0	M0	Stage II-IV
TCGA-E9-A22G	Positive	<=65	T2-4	N0	M0	Stage II-IV
TCGA-AN-A0FZ	Positive	<=65	T2-4	N1-3	M0	Stage II-IV
TCGA-E2-A1B1	Positive	<=65	T2-4	N1-3	M0	Stage II-IV
TCGA-E9-A1N5	Positive	<=65	T2-4	N1-3	M0	Stage II-IV
TCGA-C8-A12Z	Positive	<=65	T2-4	N1-3	M0	Stage II-IV
TCGA-BH-A0AU	Positive	<=65	T2-4	N0	M0	Stage II-IV
TCGA-BH-A0DZ	Positive	<=65	T2-4	N1-3	M0	Stage II-IV
TCGA-C8-A12T	Positive	<=65	T2-4	N0	M0	Stage II-IV
TCGA-AO-A12C	Positive	<=65	T2-4	N1-3	M0	Stage II-IV
TCGA-A8-A075	Positive	<=65	T2-4	N1-3	M0	Stage II-IV
TCGA-BH-A0B7	Positive	<=65	T2-4	N1-3	M0	Stage II-IV
TCGA-E9-A22H	Positive	<=65	T2-4	N1-3	M0	Stage II-IV
TCGA-E9-A1N4	Positive	<=65	T2-4	N1-3	M0	Stage II-IV
TCGA-E2-A1LB	Positive	<=65	T2-4	N1-3	M0	Stage II-IV
TCGA-A8-A08G	Positive	<=65	T2-4	N0	M0	Stage II-IV
TCGA-AO-A0JM	Positive	<=65	T2-4	N1-3	M0	Stage II-IV
TCGA-E9-A22D	Positive	<=65	T2-4	N0	M0	Stage II-IV
TCGA-D8-A27N	Positive	<=65	T2-4	N1-3	M0	Stage II-IV
TCGA-AN-A0XW	Positive	<=65	T2-4	N1-3	M0	Stage II-IV
TCGA-E2-A14Y	Positive	<=65	T2-4	N0	M0	Stage II-IV
TCGA-C8-A137	Positive	<=65	T2-4	N1-3	M0	Stage II-IV
TCGA-A2-A04X	Positive	<=65	T2-4	N0	M0	Stage II-IV
TCGA-AN-A041	Positive	<=65	T2-4	N1-3	M0	Stage II-IV
TCGA-C8-A12Q	Positive	>65	T1	N1-3	M0	Stage II-IV
TCGA-A7-A26H	Positive	>65	T1	N1-3	M0	Stage II-IV
TCGA-A8-A08S	Positive	>65	T1	N1-3	M0	Stage II-IV
TCGA-AR-A0TX	Positive	<=65	T1	N1-3	M0	Stage II-IV
TCGA-AR-A1AX	Positive	<=65	T1	N0	M0	Stage I
TCGA-BH-A18H	Positive	<=65	T1	N0	M0	Stage I
TCGA-BH-A0C0	Positive	<=65	T1	N1-3	M0	Stage II-IV
TCGA-AR-A255	Positive	<=65	T1	N0	M0	Stage I
TCGA-D8-A1XT	Positive	<=65	T1	N1-3	M0	Stage II-IV
TCGA-AN-A0FN	Positive	<=65	T1	N0	M0	Stage I
TCGA-EW-A1J3	Positive	<=65	T1	N0	M0	Stage I
TCGA-BH-A0HY	Positive	<=65	T1	N0	M0	Stage I
TCGA-BH-A18P	Positive	<=65	T1	N0	M0	Stage I
TCGA-BH-A0AW	Positive	<=65	T1	N1-3	M0	Stage II-IV
TCGA-E2-A152	Positive	<=65	T1	N0	M0	Stage I
TCGA-AN-A0FS	Positive	<=65	T1	N0	M0	Stage I
TCGA-BH-A18I	Positive	<=65	T1	N1-3	M0	Stage II-IV
TCGA-A1-A0SN	Positive	<=65	T1	N1-3	unknow	Stage II-IV
TCGA-D8-A1J9	Positive	<=65	T1	N0	M0	Stage I
TCGA-AR-A24U	Positive	<=65	T1	N1-3	M0	Stage II-IV
TCGA-AO-A12D	Positive	<=65	T1	N1-3	M0	Stage II-IV
TCGA-BH-A0BQ	Positive	<=65	T1	N0	M0	Stage I
TCGA-E2-A15H	Positive	<=65	T1	N1-3	M0	Stage II-IV

## Sheet: paratumor sample
The paratumor samples information of HER2-positive breast cancer from TCGA database.
TCGA-BH-A18P
TCGA-BH-A18M
TCGA-BH-A18R
TCGA-BH-A0DZ
TCGA-BH-A0BQ
TCGA-BH-A0B7
TCGA-BH-A1EN
TCGA-BH-A18U
TCGA-BH-A0C0
TCGA-E9-A1ND
TCGA-E9-A1N5
TCGA-AC-A23H
TCGA-E2-A1LB
TCGA-E9-A1N6
TCGA-E9-A1NA
TCGA-BH-A1EV
TCGA-BH-A0AU
TCGA-BH-A18Q
TCGA-AC-A2FB
TCGA-E9-A1N4
TCGA-E9-A1N9
TCGA-BH-A1F2
TCGA-BH-A1F8

## Sheet: ESTIMATEScore result
The ESTIMATE scores and tumor samples information of HER2-positive breast cancer from TCGA database.
HER2+ BC tumor sample in TCGA	HER2	futime	fustat	StromalScore	ImmuneScore	ESTIMATEScore
TCGA-BH-A0B6	Positive	1732	0	1023.08	2580.64	3603.72
TCGA-A8-A09I	Positive	1371	0	538.205	1085.32	1623.52
TCGA-BH-A0EE	Positive	943	0	-1094.31	732.591	-361.716
TCGA-A2-A0CX	Positive	1728	0	1011.49	971.103	1982.6
TCGA-A8-A08C	Positive	881	0	-38.8027	-79.9316	-118.734
TCGA-C8-A278	Positive	289	0	1207.03	1711.89	2918.92
TCGA-C8-A135	Positive	32	0	686.977	835.29	1522.27
TCGA-A8-A07B	Positive	1308	0	564.729	-5.0922	559.636
TCGA-E2-A10A	Positive	1229	0	202.618	268.469	471.087
TCGA-BH-A0C0	Positive	1270	0	381.05	2285.19	2666.24
TCGA-AR-A254	Positive	2213	0	1237.93	1538.12	2776.05
TCGA-AQ-A0Y5	Positive	172	1	1065.69	326.468	1392.16
TCGA-A7-A2KD	Positive	679	0	936.343	1091.05	2027.39
TCGA-A8-A06R	Positive	547	0	1063.15	1053.45	2116.6
TCGA-E2-A152	Positive	825	0	996.211	467.335	1463.55
TCGA-A8-A099	Positive	304	0	288.832	269.842	558.674
TCGA-A2-A0EQ	Positive	2426	0	371.65	2298.55	2670.2
TCGA-BH-A18I	Positive	220	0	1403.15	1249.52	2652.67
TCGA-BH-A1EN	Positive	2053	1	337.837	-112.59	225.247
TCGA-BH-A18P	Positive	921	1	337.598	319.697	657.295
TCGA-3C-AALI	Positive	4005	0	225.807	1135.17	1360.98
TCGA-BH-A0BQ	Positive	827	0	1131.77	1072.86	2204.63
TCGA-A2-A0D1	Positive	1051	0	-303.944	-375.569	-679.512
TCGA-AN-A041	Positive	7	0	819.954	199.615	1019.57
TCGA-AR-A2LJ	Positive	1865	0	1050.42	1853.95	2904.37
TCGA-A8-A08X	Positive	1308	0	1090.23	1364.37	2454.61
TCGA-BH-A1EX	Positive	1508	1	1068.2	892.078	1960.28
TCGA-AN-A0XP	Positive	9	0	474.281	40.1242	514.405
TCGA-A8-A097	Positive	365	0	910.257	656.592	1566.85
TCGA-BH-A18Q	Positive	1692	1	-32.6432	787.016	754.373
TCGA-BH-A18T	Positive	224	1	-361.359	314.561	-46.7977
TCGA-LL-A6FR	Positive	489	0	393.516	248.462	641.977
TCGA-D8-A1J9	Positive	532	0	825.319	515.038	1340.36
TCGA-BH-A1EV	Positive	365	1	503.01	-211.005	292.005
TCGA-JL-A3YX	Positive	352	0	-65.0035	-291.827	-356.83
TCGA-A2-A0T1	Positive	521	0	1382.79	2135.54	3518.34
TCGA-UL-AAZ6	Positive	518	0	-768.253	53.695	-714.558
TCGA-EW-A424	Positive	715	0	414.722	-301.918	112.804
TCGA-AC-A3TN	Positive	456	0	82.2515	134.256	216.508
TCGA-A8-A09N	Positive	31	0	305.742	203.319	509.061
TCGA-A2-A04X	Positive	1686	0	328.789	1708.47	2037.26
TCGA-PE-A5DC	Positive	1430	1	-92.2922	114.472	22.1794
TCGA-A8-A0AB	Positive	518	0	-234.607	-797.386	-1031.99
TCGA-BH-A18M	Positive	2207	1	1026.61	518.458	1545.06
TCGA-AN-A04C	Positive	54	0	-289.686	434.643	144.957
TCGA-AR-A1AX	Positive	1890	0	920.776	2233.16	3153.93
TCGA-E9-A1N9	Positive	399	0	363.582	245.781	609.363
TCGA-A7-A26H	Positive	724	0	1011.42	830.563	1841.99
TCGA-LD-A9QF	Positive	323	0	1440.49	2690.3	4130.79
TCGA-AN-A03X	Positive	10	0	1424.59	668.513	2093.11
TCGA-E2-A1LB	Positive	1231	0	398.48	35.986	434.466
TCGA-AN-A0FX	Positive	10	0	270.147	-189.371	80.7756
TCGA-C8-A12Q	Positive	385	1	731.411	767.356	1498.77
TCGA-D8-A27W	Positive	373	0	527.282	555.061	1082.34
TCGA-EW-A1OZ	Positive	1229	0	644.034	720.283	1364.32
TCGA-C8-A1HF	Positive	332	0	935.308	1543.33	2478.64
TCGA-AN-A0FK	Positive	213	0	44.6303	-4.71869	39.9116
TCGA-BH-A202	Positive	795	0	515.856	1043.72	1559.58
TCGA-AN-A0FV	Positive	10	0	477.133	-147.682	329.452
TCGA-E9-A1ND	Positive	383	0	660.063	2239.08	2899.14
TCGA-A2-A3XV	Positive	699	0	200.883	456.985	657.868
TCGA-AR-A0TQ	Positive	2240	0	286.504	1223.8	1510.3
TCGA-BH-A0AU	Positive	746	0	679.246	537.22	1216.47
TCGA-AN-A0XV	Positive	162	0	783.958	582.561	1366.52
TCGA-AC-A2FB	Positive	1234	0	897.099	2388.32	3285.42
TCGA-AR-A250	Positive	2274	0	1269.41	943.651	2213.07
TCGA-AO-A12D	Positive	1948	0	1143.51	1695.27	2838.78
TCGA-A2-A3XZ	Positive	1165	0	83.5107	1872.69	1956.2
TCGA-LL-A5YN	Positive	447	0	273.647	2367.9	2641.55
TCGA-AO-A12G	Positive	1266	0	728.37	410.921	1139.29
TCGA-E2-A14Y	Positive	870	0	-587.845	-47.8501	-635.695
TCGA-D8-A1XJ	Positive	664	0	356.57	7.97027	364.54
TCGA-A8-A09E	Positive	1492	0	-212.905	-249.157	-462.062
TCGA-AR-A5QN	Positive	488	0	627.782	670.766	1298.55
TCGA-EW-A1IW	Positive	371	0	649.936	568.257	1218.19
TCGA-LL-A5YM	Positive	466	0	115.179	534.826	650.005
TCGA-AR-A0TX	Positive	1972	0	927.405	1773.5	2700.91
TCGA-C8-A12Z	Positive	12	0	-93.3491	-319.735	-413.084
TCGA-AN-A0FL	Positive	231	0	-597.871	-263.638	-861.509
TCGA-BH-A1F2	Positive	959	1	1077.38	292.216	1369.59
TCGA-AO-A0JM	Positive	2184	0	761.816	482.395	1244.21
TCGA-E2-A1LE	Positive	879	1	1215.87	1502.37	2718.24
TCGA-BH-A0DZ	Positive	495	0	1281.75	1083.5	2365.25
TCGA-PE-A5DD	Positive	1953	0	669.821	874.641	1544.46
TCGA-A2-A04W	Positive	1948	0	623.48	291.554	915.034
TCGA-A2-A0EY	Positive	735	0	335.501	871.865	1207.37
TCGA-D8-A1JB	Positive	569	0	734.878	1900.9	2635.78
TCGA-LL-A7T0	Positive	376	0	-0.665717	700.019	699.354
TCGA-A8-A08P	Positive	943	0	1036.72	1802.54	2839.26
TCGA-E9-A22E	Positive	392	0	1899.75	1194.28	3094.03
TCGA-AQ-A04L	Positive	3957	0	465.54	124.681	590.221
TCGA-E9-A295	Positive	22	0	542.541	244.317	786.858
TCGA-E9-A1N6	Positive	410	0	937.915	421.132	1359.05
TCGA-A8-A076	Positive	1642	0	871.964	601.79	1473.75
TCGA-BH-A0HY	Positive	1545	0	311.804	-317.94	-6.13618
TCGA-E2-A15H	Positive	393	0	118.742	-151.435	-32.6932
TCGA-A8-A06X	Positive	943	1	288.034	569.845	857.879
TCGA-AN-A0FZ	Positive	10	0	148.74	-360.877	-212.136
TCGA-AR-A255	Positive	1792	0	1158.91	951.901	2110.81
TCGA-A2-A0YG	Positive	666	0	-193.537	48.8017	-144.735
TCGA-E2-A14P	Positive	1246	0	-409.733	655.848	246.115
TCGA-A8-A07I	Positive	426	0	1024.86	801.435	1826.3
TCGA-E9-A1NA	Positive	1112	0	935.796	999.105	1934.9
TCGA-BH-A0B7	Positive	1733	0	1026.58	1677.1	2703.68
TCGA-JL-A3YW	Positive	360	0	1540.32	1724.72	3265.05
TCGA-LL-A9Q3	Positive	428	0	318.126	914.962	1233.09
TCGA-AC-A23G	Positive	330	0	1735.12	1087.64	2822.76
TCGA-BH-A18U	Positive	1563	1	489.835	506.393	996.227
TCGA-AN-A0AJ	Positive	303	0	356.403	1396.66	1753.06
TCGA-AO-A0JE	Positive	2335	0	1499.12	1727.38	3226.5
TCGA-E9-A22D	Positive	1248	0	615.127	2550.25	3165.37
TCGA-BH-A42T	Positive	320	1	385.168	801.978	1187.15
TCGA-AR-A1AT	Positive	1272	1	535.351	1734.33	2269.68
TCGA-AO-A12C	Positive	1994	0	1115.41	-101.659	1013.75
TCGA-C8-A1HK	Positive	366	0	-289.884	125.735	-164.149
TCGA-AC-A8OS	Positive	70	0	1097.17	1085.76	2182.93
TCGA-C8-A12P	Positive	358	0	825.765	623.852	1449.62
TCGA-AR-A24U	Positive	1623	0	1257.96	1913.23	3171.19
TCGA-A8-A08T	Positive	3409	1	369.009	88.7562	457.765
TCGA-D8-A140	Positive	403	0	311.816	693.706	1005.52
TCGA-AQ-A1H2	Positive	475	0	-160.455	287.035	126.58
TCGA-A8-A06U	Positive	883	1	-71.8653	622.588	550.723
TCGA-BH-A18R	Positive	1142	1	-210.253	366.221	155.969
TCGA-E2-A1B1	Positive	1613	0	1497.95	1615.34	3113.29
TCGA-D8-A1XY	Positive	503	0	1018.71	172.235	1190.94
TCGA-S3-AA14	Positive	455	0	752.909	-86.1676	666.741
TCGA-A8-A06T	Positive	1614	0	321.163	485.334	806.497
TCGA-AN-A0FS	Positive	191	0	871.131	-25.4814	845.65
TCGA-E2-A1B0	Positive	1631	0	638.179	796.228	1434.41
TCGA-A8-A08G	Positive	607	0	415.113	493.245	908.358
TCGA-A8-A07R	Positive	273	0	-644.261	-169.022	-813.283
TCGA-EW-A2FR	Positive	1673	0	1628.97	772.369	2401.34
TCGA-3C-AALK	Positive	1221	0	912.052	583.811	1495.86
TCGA-E9-A1N4	Positive	1000	0	1012.14	1424.6	2436.74
TCGA-AN-A0FD	Positive	196	0	949.905	560.186	1510.09
TCGA-C8-A137	Positive	125	0	91.6024	-598.84	-507.237
TCGA-AO-A03L	Positive	2442	0	756.599	707.047	1463.65
TCGA-LL-A5YL	Positive	519	0	457.759	1182.44	1640.2
TCGA-BH-A1F8	Positive	749	1	307.671	100.272	407.943
TCGA-E9-A22G	Positive	715	0	-955.385	113.775	-841.61
TCGA-AN-A0FN	Positive	218	0	2098.29	2152.88	4251.17
TCGA-AC-A23H	Positive	174	1	196.943	-186.872	10.0702
TCGA-A1-A0SN	Positive	1196	0	871.566	1115.23	1986.8
TCGA-A8-A08B	Positive	1156	0	-530.365	656.196	125.831
TCGA-D8-A1X5	Positive	565	0	774.192	769.559	1543.75
TCGA-AN-A0AK	Positive	224	0	-419.524	228.774	-190.75
TCGA-UU-A93S	Positive	116	1	-784.537	371.713	-412.824
TCGA-E9-A1NC	Positive	1203	0	786.082	1728.08	2514.17
TCGA-A7-A4SF	Positive	545	0	-146.099	327.78	181.681
TCGA-EW-A1J3	Positive	504	0	169.567	160.589	330.156
TCGA-A8-A0A7	Positive	30	0	1517.03	2741.65	4258.68
TCGA-AN-A0FT	Positive	214	0	763.958	631.367	1395.32
TCGA-AC-A3YI	Positive	707	0	1161.33	800.02	1961.35
TCGA-BH-A0AW	Positive	622	0	1125.97	2232.31	3358.28
TCGA-AN-A0FJ	Positive	242	0	170.192	-3.31616	166.876
TCGA-E2-A14V	Positive	1042	0	-225.78	-295.007	-520.788
TCGA-C8-A8HP	Positive	396	0	430.373	1758.53	2188.9
TCGA-A2-A1G1	Positive	584	0	935.521	1430.86	2366.38
TCGA-A8-A08S	Positive	1004	0	76.379	213.944	290.323
TCGA-AC-A23C	Positive	29	0	739.982	874.602	1614.58
TCGA-E9-A1N5	Positive	1120	0	1135.94	1074.48	2210.43
TCGA-AN-A0XW	Positive	170	0	1569.31	1792.72	3362.03
TCGA-A8-A075	Positive	518	0	576.297	997.85	1574.15
TCGA-D8-A1JA	Positive	502	0	749.103	290.103	1039.21
TCGA-D8-A27N	Positive	146	0	1174.51	1141.98	2316.48
TCGA-E9-A22H	Positive	630	0	-94.3311	467.933	373.602
TCGA-E9-A3X8	Positive	478	0	930.861	1510.99	2441.85
TCGA-AQ-A04H	Positive	754	0	-156.447	-202.349	-358.797
TCGA-D8-A1XT	Positive	193	0	1164.5	871.889	2036.39
TCGA-A8-A07P	Positive	334	0	572.99	475.194	1048.18
TCGA-C8-A3M8	Positive	7	0	171.667	-227.473	-55.8061

## Sheet: CIBERSORT result
The CIBERSORT results of HER2-positive breast cancer samples from TCGA database.
HER2+ BC tumor sample in TCGA	B cells naive	B cells memory	Plasma cells	T cells CD8	T cells CD4 memory resting	T cells CD4 memory activated	T cells follicular helper	T cells regulatory (Tregs)	T cells gamma delta	NK cells resting	NK cells activated	Monocytes	Macrophages M0	Macrophages M1	Macrophages M2	Dendritic cells resting	Dendritic cells activated	Mast cells resting	Mast cells activated	Eosinophils	Neutrophils	P-value	Correlation	RMSE
TCGA-BH-A0B6	0.0608142	0	0.060741	0.228687	0.10611	0.0282436	0.0600233	0.0818396	0	0	0.0309505	0.00230188	0.101715	0.0941832	0.0684494	0.00753396	0	0.0684077	0	0	0	0	0.528165	0.852553
TCGA-A8-A09I	0.0175683	0	0	0.00990196	0.111244	0.0549663	0.0762969	0.00572043	0	0.00467328	0.0084178	0	0.0424114	0.139729	0.414403	0.0138571	0.00547901	0.0832279	0	0	0.0121041	0	0.388626	0.925209
TCGA-BH-A0EE	0.0599224	0	0.0663065	0.0415487	0.207245	0	0.0564115	0.0599653	0	0	0.0708345	0	0.0868059	0.126215	0.0835259	0	0.109318	0.0316634	0	0	0.000238208	0.01	0.286379	0.974337
TCGA-A2-A0CX	0.00491212	0	0	0.0315089	0.215713	0	0.0143683	0.0304854	0	0	0.0437192	0	0.276366	0.0853994	0.18374	0.00350954	0	0.110278	0	0	0	0	0.374777	0.933103
TCGA-A8-A08C	0.0472542	0	0.0458785	0.0975821	0.158483	0	0.0558566	0.0446139	0	0	0.0444362	0.00965411	0.0387897	0.0577267	0.217681	0.06367	0.0475181	0.0630703	0	0	0.00778541	0.59	0.012253	1.07209
TCGA-A8-A09G	0.0730186	0	0.120582	0.0754237	0.247862	0.0111814	0.0309239	0.0041145	0	0	0.0307062	0.010528	0	0.150843	0.159146	0.00785849	0	0.0778125	0	0	0	0	0.371741	0.929294
TCGA-C8-A278	0.0218978	0	0.200351	0.0045133	0.152056	0.0208716	0.00230058	0.0191474	0.0328373	0	0.0154387	0	0.121875	0.0950466	0.160384	0.0393671	0	0.106192	0	0	0.00772118	0	0.447646	0.896564
TCGA-C8-A135	0.0566082	0	0.0760884	0.176484	0.185237	0.0142454	0.0333769	0.0358825	0.0406224	0	0	0.0536242	0.00268762	0.0941726	0.180412	0.0205501	0	0.030009	0	0	0	0.05	0.178832	1.01377
TCGA-A8-A07B	0.0416437	0	0.0417098	0.050626	0.1701	0.0259598	0.056738	0.00996433	0.000444183	0	0	0.029453	0.0739184	0.10024	0.268685	0	0.0114028	0.117418	0	0	0.00169678	0.08	0.128753	1.0312
TCGA-A8-A090	0.000732618	0	0	0	0.044039	0.0140952	0	0.0222467	0.03245	0.0243514	0	0	0.462251	0.0837225	0.232842	0.00131769	0	0.0776094	0	0	0.00434213	0	0.552449	0.836162
TCGA-E2-A10A	0.0280152	0	0.0502982	0	0.172885	0	0	0.040615	0	0	0.0140024	0	0.437365	0.0454615	0.196194	0	0	0.0151633	0	0	0	0	0.638697	0.772063
TCGA-BH-A0C0	0.0147373	0	0.0617381	0.185984	0.0395555	0.0765837	0.051722	0.0769591	0	0.0232923	0	0.0084019	0.105797	0.122489	0.160356	0.0246602	0	0.0477235	0	0	0	0	0.508437	0.864066
TCGA-AR-A254	0.0104072	0	0.067248	0.0590591	0.155999	0	0.034179	0.0123361	0	0	0.0238912	0.00670221	0.150853	0.119796	0.266777	0.0163973	0	0.068871	0	0	0.00748319	0	0.51009	0.861292
TCGA-AQ-A0Y5	0	0	0.128229	0	0.0601444	0	0.00716486	0.00414482	0.0241254	0	0.00942544	0	0.348214	0.0410809	0.290431	0	0	0.073946	0	0	0.0130946	0	0.661808	0.75907
TCGA-A7-A2KD	0.0315356	0	0	0.0341545	0.245917	0.00890621	0.0570332	0.0813529	0	0.0123388	0.00490376	0.00589267	0.13667	0.158692	0.194944	0	0	0.0276583	0	0	0	0	0.399746	0.919585
TCGA-A8-A06R	0.0256669	0	0.215929	0.0140661	0.124041	0.013094	0.0315499	0.028477	0.000930813	0	0.0026933	0	0.227141	0.121925	0.149587	0.00692857	0	0.0379691	0	0	0	0	0.617343	0.807467
TCGA-E2-A152	0.0073268	0	0.0514615	0.011762	0.157862	0	0.0147853	0.025079	0	0.00539715	0	0	0.332171	0.0504812	0.269715	0	0	0.0601247	0	0	0.0138344	0	0.413538	0.917176
TCGA-A8-A099	0.0575899	0	0.10856	0.059705	0.249093	0	0.0358016	0.032363	0	0	0.0109309	0.0383202	0.0323457	0.0697074	0.201563	0.04998	0	0.0540399	0	0	0	0.22	0.0884843	1.03815
TCGA-A2-A0EQ	0.0606878	0	0.08626	0.12631	0.165865	0.00970111	0.0479608	0.05575	0.0515532	0	0.0306488	0	0.17027	0.0900513	0.0531187	0.00690656	0	0.0449164	0	0	0	0	0.414077	0.909687
TCGA-BH-A18I	0.0182346	0	0	0.0259108	0.28773	0.0150766	0.0285292	0.0421017	0.0156825	0	0.0251115	0.00368946	0.157976	0.13331	0.0864927	0.0354077	0	0.124748	0	0	0	0	0.427283	0.903658
TCGA-BH-A1EN	0.0768232	0	0.140653	0.0479777	0.156273	0	0	0	0	0	0.0771415	0.0209497	0.00547913	0.0132156	0.253473	0.0234554	0	0.184559	0	0	0	0.96	-0.0273955	1.08047
TCGA-BH-A18P	0.0953994	0	0.101441	0	0.175928	0.00221097	0.00901361	0.00876531	0.0107121	0.0206656	0	0	0.280556	0.129028	0.124173	0.00523326	0	0.0368736	0	0	0	0.01	0.336123	0.950335
TCGA-3C-AALI	0.037645	0	0.0865375	0.129992	0.109191	0	0.0576225	0.090838	0.0200754	0	0	0	0.248661	0.12244	0.071368	0	0	0.0245225	0	0	0.00110708	0.01	0.329884	0.952355
TCGA-BH-A0BQ	0.0347719	0	0.0562591	0.108654	0.231956	0.00111357	0.013757	0.0262166	0.0168879	0	0.00224301	0	0.194282	0.106096	0.105084	0.0156949	0	0.0869847	0	0	0	0.01	0.351866	0.93943
TCGA-A2-A0D1	0.0566895	0	0.150758	0.0456752	0.147673	0	0.0599661	0.0207385	0	0	0.0137202	0	0.29788	0.0834533	0.108867	0	0	0.014578	0	0	0	0.05	0.172673	1.02302
TCGA-AN-A041	0.00280131	0	0.0628933	0	0.131492	0	0.00981716	0.0315104	0	0	0.0246288	0	0.421481	0.110472	0.101158	0.0187706	0	0.0849761	0	0	0	0	0.45226	0.896516
TCGA-AR-A2LJ	0	0.00997369	0.0533194	0.0867158	0.0534812	0	0.0159049	0.0605839	0.0114968	0	0.0366523	0	0.351765	0.0692923	0.168548	0.0254354	0	0.0568311	0	0	0	0	0.631207	0.784466
TCGA-A8-A08X	0.00239762	0	0.38537	0.0215003	0.104981	0.0138627	0.00484647	0.030887	0	0	0.0153848	0	0.113519	0.0658058	0.172907	0.00264042	0	0.0658979	0	0	0	0	0.51061	0.872003
TCGA-BH-A1EX	0.0506052	0	0.0265829	0.0385474	0.129224	0	0.0600785	0.00585605	0.0261696	0	0	0	0.386896	0.0618144	0.200196	0	0.00229564	0	0.0068644	0	0.00486922	0.02	0.254903	1.00929
TCGA-AN-A0XP	0.0586843	0	0.0782839	0.0165306	0.13011	0	0.0210699	0.0225681	0	0	0.0166372	0	0.109354	0.0483108	0.356312	0	0.0133088	0.0875861	0	0	0.041245	0.1	0.117961	1.04058
TCGA-A8-A097	0.0444198	0	0.0151421	0.0404159	0.124677	0	0.0243835	0.022511	0	0.00134037	0.00149719	0	0.37108	0.0798286	0.190241	0.00558381	0	0.0766044	0	0	0.00227528	0	0.530378	0.847161
TCGA-BH-A18Q	0.0825318	0	0.0462926	0.185514	0.0383599	0	0.0841533	0.0625681	0	0.00956915	0.0188683	0.0130673	0.0420756	0.161736	0.14635	0.0223455	0.0277106	0.0588572	0	0	0	0.02	0.243174	0.992583
TCGA-BH-A18T	0.0409553	0	0	0.0561436	0.164622	0.00965622	0.0688336	0.055018	0	0	0.0322799	0	0.295882	0.100591	0.148459	0	0	0.0275581	0	0	0	0.02	0.277161	0.984292
TCGA-LL-A6FR	0	0	0.0241006	0.0131934	0	0	0.00530091	0.0509579	0.00344579	0.0239585	0	0	0.667515	0	0.18744	0	0	0.0240879	0	0	0	0	0.498419	0.906313
TCGA-D8-A1J9	0.0362028	0	0.0161086	0.0238019	0.0674916	0.0143578	0.0330712	0.0291293	0	0.0128529	0	0	0.334221	0.0701904	0.27596	0	0	0.078691	0	0	0.00792145	0.02	0.247547	1.00996
TCGA-BH-A1EV	0.00276893	0.00150053	0.0165841	0	0.295747	0	0.00784926	0.0707631	0	0.0442769	0.0319671	0	0.368209	0.00296048	0.13644	0	0.00396403	0.0169695	0	0	0	0.05	0.167393	1.04987
TCGA-JL-A3YX	0.00724103	0	0.250898	0.115704	0.124546	0	0.011835	0.00553663	0	0	0	0.0121165	0.0924906	0.0132652	0.117671	9.47e-05	0	0.241412	0.00718903	0	0	0.02	0.240416	0.982465
TCGA-A2-A0T1	0.0135085	0	0.117675	0.0724397	0.113781	0.00958744	0.046535	0.0499424	0.0587714	0	0.0293095	0	0.188597	0.100503	0.148643	0.0065258	0	0.0441799	0	0	0	0	0.420761	0.906404
TCGA-UL-AAZ6	0.0254468	0	0.0261554	0.026433	0.140163	0	0	0.0496523	0	0	0.0322492	0	0.324173	0.053663	0.274895	0	0	0.047169	0	0	0	0.04	0.206755	1.02854
TCGA-EW-A424	0.0436471	0	0.262405	0.0316245	0.124314	0	0.0120466	0.0317002	0	0.00483029	0.0138068	0.0104213	0.0467379	0.065413	0.166007	0.027843	0	0.159203	0	0	0	0.29	0.0749329	1.03495
TCGA-AC-A3TN	0.0498076	0	0.0695118	0.0866118	0.269437	0	0.0271572	0.0135651	0.00297948	0	0.00221707	0	0.153333	0.0626319	0.150384	0	0.0150586	0.0973058	0	0	0	0.06	0.15399	1.02145
TCGA-A8-A09N	0.0174501	0	0.146198	0.121251	0.081534	0	0.0125631	0.03319	0	0	0.0724276	0.0176184	0.0431558	0.11828	0.107193	0.0327883	0	0.19635	0	0	0	0.05	0.17628	1.01164
TCGA-A2-A04X	0.0155526	0	0.106679	0.106863	0.159132	0.000183176	0.0481454	0.0750563	0	0	0.0117262	0	0.095494	0.17982	0.106323	0	0.0282257	0.0667987	0	0	0	0	0.514188	0.858004
TCGA-PE-A5DC	0.0779412	0	0.0488989	0.0679028	0.207655	0	0.0121751	0.047706	0	0	0.0311293	0	0.226507	0.100238	0.117868	0	0	0.0619786	0	0	0	0.04	0.214847	1.00243
TCGA-A8-A0AB	0.0330524	0	0.137605	0.0226449	0.0674362	0	0.0241065	0.0220112	0	0	0.0207068	0	0.147204	0.00952834	0.194157	0.0216879	0	0.279621	0	0	0.0202385	0.23	0.0868514	1.0537
TCGA-BH-A18M	0.0363362	0	0.0527035	0.023877	0.277738	0	0.00912721	0	0.0470909	0	0.00552066	0.00805902	0.0012517	0.0876927	0.233053	0.00487738	0.00460286	0.206747	0	0	0.00132287	0.04	0.200942	1.00281
TCGA-AN-A04C	0.0144663	0	0.110142	0.0813025	0.174951	0.000558567	0.0357722	0.00679153	0.0519462	0	0	0.00370098	0.0789648	0.154406	0.257168	0.0100751	0	0.0197547	0	0	0	0.03	0.22621	1.00016
TCGA-AR-A1AX	0.100808	0	0.0322957	0.0702525	0.319878	0.0253775	0	0.0678983	0.00792645	0	0	0.0123255	0.0591646	0.11083	0.0491427	0.00205918	0	0.142042	0	0	0	0	0.469461	0.88266
TCGA-E9-A1N9	0.0167024	0	0.0288417	0.0501849	0.372893	0	0	0.0228911	0	0	0.0589341	0.0275396	0.100542	0.147483	0.110671	0.0265379	0	0.0336469	0	0.00313221	0	0.02	0.232108	1.00293
TCGA-A7-A26H	0.0600552	0	0.0231146	0.0593615	0.0941097	0.0167508	0.0434272	0.00927245	0.0106119	0	0.00307189	0	0.365025	0.11687	0.133171	0.0155	0	0.0496588	0	0	0	0	0.358894	0.946923
TCGA-LD-A9QF	0.0130149	0.000237862	0.00842559	0.133735	0.138273	0	0.0164331	0.0784067	0	0	0.0413392	0	0.373785	0.0861486	0.0679894	0.00355363	0	0.0386591	0	0	0	0	0.712536	0.725666
TCGA-AN-A03X	0.00639673	0	0.06086	0.0415987	0.182799	0	0	0	0	0	0.0432314	0.06155	0.00517428	0.0791982	0.269635	0	0	0.229443	0	0	0.0201136	0.02	0.245705	0.984712
TCGA-E2-A1LB	0.0910153	0	0.169952	0.0314675	0.135857	0	0.021472	0.051918	0	0	0.0197828	0.0537722	0.0512251	0.0552137	0.238383	0.0138049	0.000111382	0.0660257	0	0	0	0.19	0.093403	1.03092
TCGA-AN-A0FX	0.0416398	0	0.0426182	0.0254641	0.173576	0	0.0293971	0.0426369	0.0183296	0	0.00386124	0	0.340573	0.137049	0.11302	0.00472925	0	0.0271063	0	0	0	0	0.363083	0.943649
TCGA-C8-A12Q	0.0277564	0	0.0371766	0.0420156	0.103639	0	0.0282051	0.0191103	0	0	0	0	0.407303	0.094232	0.183483	0.00157665	0	0.0522681	0	0	0.00323356	0	0.429166	0.911885
TCGA-D8-A27W	0.0433649	0	0.214039	0.0844824	0.0987958	0	0.0176481	0.0229757	0.0013595	0	0.0146384	0	0.132571	0.0796103	0.198214	0.0138057	0	0.0783236	0	0	0.000172123	0	0.385054	0.922546
TCGA-EW-A1OZ	0.0418808	0	0.00601723	0.0421701	0.167534	0.0169927	0.0339168	0.0303951	0	0	0	0	0.263719	0.0698293	0.214487	0.0292589	0	0.0815839	0	0	0.00221475	0.01	0.286005	0.975564
TCGA-C8-A1HF	0.000941333	0	0.083889	0.228948	0.137451	0.0746377	0.0100298	0.0436833	0.0819659	0	0.00297925	0	0.0383843	0.0902207	0.1845	0.0192054	0	0.00316469	0	0	0	0	0.426063	0.904481
TCGA-AN-A0FK	0.0931317	0	0.163973	0.0398392	0.00117198	0	0.0172882	0.0509587	0.0149942	0	0.0238399	0	0.309378	0.0842578	0.139547	0	0	0.0616204	0	0	0	0.02	0.271456	0.979818
TCGA-BH-A202	0.00803623	0	0	0.0358868	0.202974	0.00427942	0.0698942	0.0175827	0.0218374	0	0.0278036	0	0.17523	0.12347	0.192941	0.02689	0	0.0904834	0	0	0.00269153	0.06	0.156389	1.03294
TCGA-AN-A0FV	0.0143852	0	0.0117994	0	0.0220389	0	0.0136675	0.0327335	0.02461	0	0.0167265	0	0.494276	0.0474134	0.216964	0	0	0.105386	0	0	0	0	0.513119	0.866275
TCGA-E9-A1ND	0.0114844	0	0.0329606	0.197392	0.031904	0.0552148	0.0549012	0.0298602	0.0231484	0.0159097	0	0.054137	0.0771527	0.177152	0.156717	0	0.0443686	0.0275701	0	0	0.0101271	0	0.491486	0.870205
TCGA-A2-A3XV	0.0498535	0	0.00509167	0.0589356	0.128405	0	0.0472555	0.0556021	0	0	0.0522217	0.0294285	0.216206	0.0693179	0.243068	0	0	0.0446147	0	0	0	0.16	0.102521	1.05747
TCGA-AR-A0TQ	0.0400945	0	0.0851866	0.0156235	0.24374	0.00949434	0.0319897	0.0128589	0.0509999	0.00292949	0	0	0.215401	0.109409	0.153394	0	0	0.0288786	0	0	0	0	0.582065	0.823515
TCGA-BH-A0AU	0.0100125	0	0.095697	0.00106622	0.148022	0.00813525	0.0272202	0.0471995	0.0331308	0.0298951	0	0	0.280307	0.131362	0.104628	0.01773	0	0.0655938	0	0	0	0	0.408589	0.913813
TCGA-AN-A0XV	0.0760669	0	0.0805716	0.0451888	0.235676	0	0.0392094	0.00645758	0.0849173	0	0.00718996	0	0.124077	0.116774	0.103869	0.0236295	0	0.0563728	0	0	0	0.02	0.259506	0.979012
TCGA-AC-A2FB	0.112297	0	0.010256	0.0933307	0.318957	0.100448	0.0167847	0	0.0494556	0	0.0101614	0.0015852	0.0309921	0.112244	0.0473653	0.00213702	0.00050693	0.0934785	0	0	0	0	0.520289	0.855023
TCGA-AR-A250	0.0442194	0	0.0588192	0.00774706	0.218356	0	0.0298088	0.0406924	0	0	0.000147267	0	0.282504	0.065893	0.190592	0	0	0.0612212	0	0	0	0	0.553287	0.837039
TCGA-AO-A12D	0.0296919	0	0.125116	0.00149776	0.255892	0.0334533	0.0573634	0.031436	0	0.0264312	0	0	0.082475	0.109976	0.188553	0.00329579	0	0.054818	0	0	0	0.01	0.324356	0.948355
TCGA-A2-A3XZ	0.167576	0	0.0498698	0.0780093	0.207744	0.0176244	0.0409205	0.0760405	0	0	0.0318397	0	0.0228568	0.0572204	0.182235	0.0313382	0	0.0359049	0	0	0.000820528	0	0.469423	0.884165
TCGA-LL-A5YN	0.0861203	0.00476548	0.0582461	0.154272	0.128243	0.00638393	0.0833643	0.141927	0.0386877	0	0.00653333	0	0.0958242	0.0855111	0.0702204	0.0126203	0	0.0272811	0	0	0	0	0.598308	0.814481
TCGA-AO-A12G	0.0470913	0	0.0429597	0.0566954	0.238231	0	0.0160577	0.0250746	0.0210113	0	0.0280809	0.0173195	0.0285675	0.154195	0.124236	0.0478696	0	0.15261	0	0	0	0.02	0.227881	0.995626
TCGA-E2-A14Y	0.0221342	0	0.0590759	0	0.112042	0.00591793	0.0888038	0	0	0.0369509	0.0133663	0	0.368669	0.106865	0.110757	0	0.018446	0.0483997	0	0	0.00857232	0.02	0.257727	0.998759
TCGA-D8-A1XJ	0.0380937	0	0.02696	0.0151686	0.104907	0	0.0362419	0.043196	0	0.00816299	0	0	0.315864	0.0790759	0.289821	0	0	0.0387836	0	0	0.003725	0.44	0.0330775	1.11604
TCGA-A8-A09E	0.0347239	0	0.109646	0.0483279	0.127999	0	0.00879507	0.0473101	0	0	0.00764231	0.0165516	0.179834	0.110638	0.116382	0.0193428	0	0.172808	0	0	0	0.13	0.109648	1.03908
TCGA-AR-A5QN	0.071909	0	0	0.0289089	0.305393	0.00134066	0	0.0137576	0	0.0634648	0	0.017885	0.0351313	0.120811	0.197306	0.00666156	0	0.137431	0	0	0	0.05	0.171622	1.01875
TCGA-A8-A08H	0.0358096	0	0	0.0409109	0.0590304	0.0196009	0	0.00598022	0	0	0.00976328	0.12679	0.129949	0.0229697	0.378956	0.0518708	0	0.0898313	0	0.00103604	0.0275022	0	0.622992	0.792381
TCGA-EW-A1IW	0.0809905	0	0.0213425	0.0806214	0.252908	0.0173897	0.0552296	0.00836971	0.00391256	0.00455162	0	0.000277256	0.075454	0.0888443	0.131305	0.0733834	0.00647198	0.0930479	0	0	0.00590047	0.02	0.229484	0.988703
TCGA-LL-A5YM	0.00295082	0	0.139621	0.112758	0	0	0.019411	0.0109194	0.00694834	0.00474098	0	0.00519489	0.305842	0.0544389	0.219874	0.0062561	0	0.111044	0	0	0	0	0.5885	0.815347
TCGA-AR-A0TX	0.0393241	0	0.0526927	0.133568	0.103206	0.0526884	0.0694868	0.0610794	0	0	0.00969852	0	0.101077	0.0950604	0.159001	0.0314729	0.012043	0.079602	0	0	0	0	0.355945	0.934996
TCGA-C8-A12Z	0.0382912	0	0.143189	0.0221157	0.0326138	0	0.0354156	0.0236053	0.000628769	0	0.0105611	0	0.504479	0.0672888	0.088375	0	0	0.0334361	0	0	0	0.01	0.29039	0.999742
TCGA-AN-A0FL	0.0736486	0	0.024551	0	0.185938	0	0.0255395	0.0257991	0.00500993	0	0.027925	0.014736	0.375879	0.0609895	0.158908	0	0.0145299	0.00654566	0	0	0	0.01	0.305952	0.97634
TCGA-BH-A1F2	0.00562176	0	0	0	0.164	0	0.0452539	0.00372261	0	0	0.0464965	0	0.441926	0.00558723	0.199018	0	0	0.0829715	0.00540237	0	0	0.02	0.233948	1.03252
TCGA-AO-A0JM	0.0845062	0	0.107934	0	0.0262498	0.00664536	0.0299141	0.0793239	0.00206998	0.0360659	0	0	0.39176	0.0697254	0.120245	0	0	0.0361183	0	0.00944158	0	0	0.594228	0.809056
TCGA-E2-A1LE	0.00510229	0	0	0.238977	0.13395	0	0.0442923	0.0639215	0	0	0.0296083	0	0.210917	0.0875508	0.132228	0.00819248	0	0.0452606	0	0	0	0	0.511052	0.859014
TCGA-BH-A0DZ	0.00831212	0	0.0744878	0	0.163913	0.00587262	0.00731466	0.0196143	0.0157811	0	0.00908908	0	0.235741	0.144923	0.26572	0.023731	0	0.0207429	0	0.00475731	0	0	0.450864	0.893786
TCGA-PE-A5DD	0.00959422	0	0.071371	0.203751	0.189224	0	0.0342278	0.0256651	0	0	0.0299505	0.0105523	0.0855285	0.125144	0.0327177	0.0153655	0	0.166908	0	0	0	0.01	0.3021	0.964878
TCGA-A2-A04W	0.0306058	0	0.137726	0.0124436	0.141702	0	0.0192133	0.0131981	0	0	0.0090144	0	0.400938	0.0431429	0.143679	0	0	0.0483358	0	0	0	0	0.371168	0.939504
TCGA-A2-A0EY	0.0247972	0	0.0238086	0.0686119	0.253544	0.0057811	0.00762492	0.00804389	0	0	0.0354427	0.0144172	0.0835098	0.154186	0.113835	0.0440344	0	0.162363	0	0	0	0.01	0.288712	0.970297
TCGA-D8-A1JB	0.035517	0	0.0366218	0.113979	0.221961	0.0182849	0.07364	0	0.114401	0	0	0	0.0549024	0.107756	0.110017	0.0126375	0	0.100282	0	0	0	0	0.448208	0.893061
TCGA-LL-A7T0	0.0096778	0	0.10406	0.0218996	0.0709649	0	0.0273691	0.0911909	0.0549696	0	0.0238621	0	0.290057	0.0775053	0.186345	0	0	0.0420989	0	0	0	0	0.479966	0.8767
TCGA-A8-A08P	0.008899	0	0.0378117	0.0392125	0.206093	0.00926036	0.0456164	0.047627	0.0140031	0	0.032098	0	0.163302	0.125203	0.151119	0.0168477	0	0.0965511	0	0	0.00635602	0	0.476388	0.878984
TCGA-E9-A22E	0.0321711	0	0.0214507	0.161944	0.107008	0	0.0250092	0.0640013	0.00820604	0	0	0	0.278777	0.0969362	0.139082	0	0	0.0654143	0	0	0	0	0.515197	0.857036
TCGA-AQ-A04L	0.063775	0	0	0.0273252	0.0813505	0	0.0930624	0.0253832	0	0	0	0	0.384602	0.062041	0.230696	0	0	0.0202766	0	0	0.0114885	0.19	0.0959178	1.09555
TCGA-E9-A295	0	0	0.148112	0.0779107	0.120892	0	0.0170226	0.0435094	0	0	0.0163027	0	0.0761359	0.148702	0.138636	0.0483409	0	0.164436	0	0	0	0.02	0.26718	0.974464
TCGA-E9-A1N6	0.00190711	0	0.00372561	0.041317	0	0	0.0584328	0.040849	0	0	0	0	0.524668	0.0218074	0.230132	0.00262675	0	0.0745338	0	0	0	0	0.620981	0.784644
TCGA-A8-A076	0.0450305	0	0.0999424	0.00293756	0.127586	0	0.0104945	0.0408194	0.0165046	0	0.00825235	0.0205768	0.19587	0.0782002	0.20339	0.0509359	0	0.0945194	0	0	0.00493991	0.01	0.334704	0.945746
TCGA-BH-A0HY	0.079963	0	0.0438373	0.0505518	0.204771	0	0.0847388	0.00770826	0	0	0.0130697	0	0.15674	0.124674	0.162798	0	0	0.071148	0	0	0	0.29	0.0747083	1.06002
TCGA-E2-A15H	0.0572134	0	0.127935	0.0720758	0.159025	0	0.0662542	0.0220119	0	0	0.022297	0	0.213923	0.0984922	0.0999309	0.0117761	0	0.0490658	0	0	0	0.09	0.120077	1.03601
TCGA-A8-A06X	0.00856757	0	0	0	0.123255	0	0.102407	0.00402748	0.0470209	0	0	0	0.272563	0.126314	0.300082	0.00157925	0	0.0141837	0	0	0	0	0.431817	0.907675
TCGA-AN-A0FZ	0.057202	0	0.0352741	0.0271221	0.0918668	0	0.0211331	0.0394366	0	0.000727612	0	0	0.432115	0.0515827	0.216785	0	0	0.0232234	0	0	0.00353115	0	0.469759	0.888925
TCGA-AR-A255	0.0195532	0	0	0	0.190802	0.0153379	0.0285736	0.0415643	0.0391955	0.0233939	0	0	0.183226	0.17804	0.140924	0.0100739	0	0.129315	0	0	0	0	0.39279	0.923553
TCGA-A2-A0YG	0.07929	0	0.028466	0	0.2389	0	0.0703927	0.0484335	0	0.000624314	0	0	0.216226	0.0664594	0.191829	0	0	0.0593789	0	0	0	0.09	0.122279	1.04225
TCGA-E2-A14P	0.0579771	0	0.162884	0.0714226	0.0894115	0.00526142	0.0630399	0.0221605	0	0	0.0367459	0	0.155975	0.144504	0.109318	0.00675379	0	0.0745471	0	0	0	0	0.41301	0.909931
TCGA-A8-A07I	0.00835789	0	0.0343064	0.0298485	0.102902	0.00264183	0.0218801	0.0659665	0	0	0.000554653	0	0.362272	0.122058	0.17248	0.0093027	0	0.0632503	0	0	0.00417842	0	0.507453	0.8615
TCGA-E9-A1NA	0.032322	0	0.0113888	0.0400905	0.103413	0	0.0220986	0.0408423	0	0	0.025687	0.118976	0.194246	0.0563203	0.229962	0	0.0504559	0.0572842	0	0	0.0169133	0.01	0.335058	0.949151
TCGA-BH-A0B7	0.0941919	0	0.0373964	0.0477921	0.323379	0.0143058	0.0213778	0.0161093	0.0083187	0.00810259	0	0	0.225994	0.0878436	0.0812748	0.00993271	0	0.0239814	0	0	0	0	0.501802	0.865628
TCGA-JL-A3YW	0	0	0.023626	0.043293	0.112803	0.00783411	0.044498	0.0502313	0	0.00105001	0.00778031	0	0.445587	0.100968	0.109954	0.00557457	0	0.0468006	0	0	0	0	0.47427	0.884677
TCGA-LL-A9Q3	0.017586	0	0.0436819	0.0993827	0.13029	0.00833223	0.0159471	0.0498535	0	0	0.0323867	0.00350718	0.0440865	0.119274	0.19525	0.036025	0	0.204397	0	0	0	0.01	0.306032	0.958851
TCGA-AC-A23G	0.0123938	0	0	0.0134936	0.00114309	0.0124052	0.0277628	0.0277026	0.0686088	0	0	0	0.603445	0.0425291	0.0856484	0.0156633	0	0.0892046	0	0	0	0	0.45206	0.91822
TCGA-BH-A18U	0.00605467	0	0.11274	0.0119017	0.0857015	0.0127623	0.0525207	0.00828093	0.0203261	0	0.0403857	0	0.095862	0.148414	0.246906	0.0174268	0	0.137774	0	0	0.00294298	0.01	0.326093	0.951435
TCGA-AN-A0AJ	0.00606033	0	0.0294589	0.142053	0.084963	0.0508917	0.0244887	0.0164198	0.0240964	0	0.0133692	0	0.27939	0.106449	0.150132	0.0175406	0	0.054688	0	0	0	0	0.503642	0.863357
TCGA-AO-A0JE	0.0399032	0	0.0723732	0.175526	0.0950864	0.0687738	0.0434461	0.0725238	0.0303997	0	0	0.0294139	0.00438343	0.116304	0.155083	0.00855731	0.0325902	0.0556366	0	0	0	0	0.401231	0.915384
TCGA-E9-A22D	0.0258497	0	0.0499285	0.376304	0	0.114353	0.0547962	0.00916883	0.071328	0	0.0177869	0	0.0447323	0.0814518	0.0863037	0.0166278	0	0.0513692	0	0	0	0	0.508593	0.860299
TCGA-BH-A42T	0.0572105	0	0.0195773	0.0689757	0.143572	0	0.117128	0.0261706	0	0	0.0344389	0.09524	0	0.0528945	0.11663	0.0444117	0.0247416	0	0.197236	0.00177335	0	0.04	0.203807	1.00758
TCGA-AR-A1AT	0.0496758	0	0.0374088	0.132401	0.145532	0.0234449	0.0415028	0.0251741	0.0351378	0	0.00513451	0	0.188147	0.11003	0.158667	0.00797522	0	0.0397686	0	0	0	0	0.467974	0.883052
TCGA-AO-A12C	0.0647494	0	0.132045	0	0.0575366	0	0	0.0350332	0.0317274	0	0.0125625	0	0.350935	0.0466783	0.190961	0	0	0.077772	0	0	0	0.02	0.275585	0.985508
TCGA-C8-A12T	0.00321374	0	0.0696435	0.0288247	0.135538	0	0.0630004	0.0127887	0	0	0.0828993	0.00222632	0.155383	0.0343636	0.146757	0	0.0710613	0.1943	0	0	0	0.03	0.219368	0.995422
TCGA-C8-A1HK	0.100044	0	0.217119	0.0816748	0.165438	0.000437616	0	0.0158125	0	0	0.0458141	0.00272455	0.0195305	0.118245	0.115653	0	0	0.117507	0	0	0	0.24	0.0828747	1.04249
TCGA-AC-A8OS	0.00861104	0	0	0.128482	0.181661	0	0.0299993	0.0106046	0	0	0.0249829	0.022289	0.0676164	0.107991	0.126071	0.0163064	0	0.275385	0	0	0	0	0.431338	0.90182
TCGA-C8-A12P	0.0493555	0	0.0863606	0.0675836	0.128842	0.00774693	0.0405448	0.0167422	0.00521387	0	0.0150049	0.0157174	0.18964	0.0922375	0.22005	0	0.0107401	0.0539418	0	0	0.000278958	0.01	0.337014	0.945528
TCGA-AR-A24U	0.0187109	0	0.0694118	0.0133213	0.283105	0.0185971	0.0292429	0	0.0313859	0	0	0	0.214448	0.0854545	0.152043	0.0128058	0.00391409	0.066375	0	0	0.00118538	0	0.445976	0.894517
TCGA-A8-A08T	0.0233047	0	0.056855	0.00218069	0.162872	0	0.0224584	0.0173198	0.0178845	0	0.00112465	0	0.351058	0.0349926	0.168142	0.0184449	0	0.123363	0	0	0	0.01	0.321335	0.963132
TCGA-D8-A140	0	0	0.305184	0.0410335	0.143209	0.00712251	0.0587919	0.0712558	0	0.0198264	0	0.0115373	0.101046	0.0739486	0.104327	0	0	0.0627177	0	0	0	0.02	0.243038	0.977523
TCGA-AQ-A1H2	0	0	0.0461746	0.0146114	0.156936	0.00354827	0	0.0219248	0	0.026012	0.000955056	0.124928	0.00551003	0.0784088	0.438037	0.00144939	0	0.0740724	0	0	0.00743311	0.05	0.17851	1.0231
TCGA-A8-A06U	0.0137975	0	0	0.0229764	0.195176	0	0.0700753	0.0371691	0.000861272	0	0.00116313	0.00607226	0.0615685	0.143054	0.348663	0.0148771	0	0.0845466	0	0	0	0	0.368263	0.934754
TCGA-BH-A18R	0.0676976	0	0.1618	0.0326477	0.171922	0.00551176	0.0244625	0.00486867	0	0	0.00202436	0.0261488	0.0524125	0.142617	0.167515	0.0310459	0	0.101055	0	0.00827068	0	0.01	0.282477	0.965328
TCGA-E2-A1B1	0.0180976	0	0.0327019	0	0.275138	0	0.0329746	0.00604188	0.0495818	0	0	0	0.277074	0.145614	0.101335	0.0134987	0	0.0479418	0	0	0	0	0.51201	0.858274
TCGA-D8-A1XY	0.0327601	0	0.0667576	0	0.0802213	0	0.039878	0.00598155	0	0	0.0211325	0	0.214158	0.0377426	0.27932	0.0263701	0.00179098	0.193887	0	0	0	0.03	0.223203	1.00433
TCGA-S3-AA14	0.0464149	0	0.122218	0.0547557	0.19995	0	0.0580178	0.00512759	0	0	0.0356634	0.0210806	0.0177485	0.105247	0.138133	0.0325393	0	0.163105	0	0	0	0.19	0.0932696	1.03804
TCGA-A8-A06T	0.0341708	0	0.114836	0.0401456	0.20447	0.026411	0.0729841	0.0112653	0.0817091	0	0	0.00192773	0.101474	0.150907	0.149406	0.0102928	0	0	0	0	0	0.01	0.353982	0.939209
TCGA-AN-A0FS	0.120342	0	0.067605	0.0156854	0.133895	0	0.0397661	0	0	0	0.0342092	0	0	0.0336089	0.297469	0.0322855	0	0.219318	0.00119136	0	0.00462504	0.2	0.091058	1.04284
TCGA-E2-A1B0	0.0487923	0	0.0516319	0.107052	0.119326	0.0197866	0.0632733	0.00238538	0.00400454	0.00516317	0	0	0.354578	0.0720923	0.0981425	0	0.0259707	0.0278017	0	0	0	0.81	-0.00681188	1.11761
TCGA-A8-A08G	0.00480312	0	0.124518	0.0406218	0.0710193	0.00401261	0	0.0802537	0	0.0203897	0	0.0149187	0.209439	0.126355	0.176812	0.0146913	0	0.112166	0	0	0	0	0.360209	0.935742
TCGA-A8-A07R	0.138718	0	0.220032	0.0251313	0.103787	0.0246291	0.0351238	0.016895	0	0	0.000693569	0	0.125155	0.115331	0.139363	0.00977384	0	0	0	0	0.0453677	0.07	0.1377	1.02371
TCGA-EW-A2FR	0.00448069	0	0.0533818	0.0125262	0.0493501	0.00626255	0.0160037	0.037348	0.0204667	0	0.0132198	0	0.444599	0.088482	0.157621	0.00643798	0	0.089821	0	0	0	0	0.553614	0.832534
TCGA-3C-AALK	0.0241466	0	0.110851	0.0634823	0.2662	0	0.0249993	0.0419818	0	0	0.0490923	0.0250904	0.0787909	0.0956822	0.151113	0.0175489	0	0.0506959	0	0.000325951	0	0.03	0.224872	0.991313
TCGA-E9-A1N4	0.0445676	0	0.00251624	0.00867132	0.140064	0.00161559	0.0124056	0.00414671	0.0257203	0	0.00972825	0	0.412673	0.103683	0.141423	0	0	0.0927863	0	0	0	0	0.662006	0.756289
TCGA-AN-A0FD	0.00313644	0	0.0504729	0.0421583	0.156614	0	0.053692	0.0374458	0	0	0.0746604	0	0.225691	0.144208	0.155002	0.00968234	0	0.0472366	0	0	0	0	0.497134	0.866881
TCGA-C8-A137	0.00663872	0	0.193316	0	0.267067	0	0.0188803	0.0785645	0	0.0141374	0.0181489	0	0.22073	0.0944238	0.0430948	0	0	0.0449978	0	0	0	0.29	0.0757339	1.05368
TCGA-AO-A03L	0.0634949	0	0.124428	0.0394029	0.251412	0	0.00145217	0.0468871	0	0	0.0491135	0.0221107	0.0681361	0.112189	0.0870119	0.00528765	0	0.129075	0	0	0	0.01	0.298625	0.959149
TCGA-LL-A5YL	0.0438184	0.00553271	0.0713314	0.119249	0.17906	0	0.0112628	0.025536	0.00517047	0	0.0725722	0.0477158	0.0386353	0.0534795	0.167521	0.0342161	0.0263437	0.0940654	0	0	0.00449057	0.01	0.314813	0.952004
TCGA-BH-A1F8	0.0642537	0	0.152008	0.0887842	0.169149	0	0.0415196	0	0.0454391	0	0.0184098	0	0.0537747	0.0179198	0.185298	0.0216957	0.0741429	0.0526264	0	0	0.0149781	0.07	0.13862	1.01692
TCGA-E9-A22G	0.0226238	0	0.00161457	0.0338763	0.1229	0.0317898	0.101676	0	0	0	0.018433	0	0.340335	0.044219	0.0787385	0	0.181833	0.0219616	0	0	0	0.01	0.325652	0.965597
TCGA-AN-A0FN	0.0298044	0	0.0321887	0.037297	0.25722	0	0.0453448	0.0206908	0.171536	0	0.0371279	0	0.0783777	0.0965174	0.0828362	0.0200195	0	0.0881461	0	0	0.00289365	0	0.42393	0.906026
TCGA-AC-A23H	0.0263034	0	0.0252163	0.0195441	0.115581	0	0.0463411	0.0140104	0	0	0.0111886	0	0.455604	0.0640553	0.119942	0.0194991	0	0.0715895	0	0	0.011125	0	0.356252	0.957197
TCGA-A1-A0SN	0.00733461	0	0.0798996	0.0885337	0.302227	0.00136349	0.00514972	0.0330042	0	0	0.0222428	0.00729224	0.141017	0.094104	0.0916657	0.0282436	0	0.0979226	0	0	0	0	0.365581	0.932038
TCGA-A8-A08B	0.0304424	0	0.196695	0.090557	0.119405	0.0181629	0.0685074	0.0335587	0.00810835	0	0.042332	0	0.130689	0.11782	0.0782451	0	0.00499526	0.0574814	0	0	0.00300101	0.02	0.232986	0.986603
TCGA-BH-A18H	0.072958	0	0.0838115	0.196217	0.188026	0.0354227	0.00169759	0.0608846	0	0.00181466	0	0	0.144778	0.098901	0.0561184	0.00331583	0	0.0560546	0	0	0	0	0.50524	0.865164
TCGA-D8-A1X5	0	0	0.120616	0.0303041	0.157463	0	0.0081371	0.0293827	0	0	0.0179271	0.119793	0.0506219	0.0872996	0.28859	0.015612	0	0.0675688	0	0	0.00668462	0.03	0.222597	0.991751
TCGA-AN-A0AK	0.024345	0	0.087095	0.0841167	0.113538	0.0060497	0.0462112	0.0324142	0.0100082	0	0.0146972	0	0.257914	0.0727095	0.221712	0.00508659	0	0.024103	0	0	0	0	0.370198	0.933104
TCGA-UU-A93S	0.0233211	0	0.106259	0.0476735	0.0593287	0	0.0897054	0.0417746	0	0	0.0389288	0	0.297708	0.0472564	0.125814	0	0.0676798	0.0499681	0	0	0.0045829	0.77	-0.00377262	1.09909
TCGA-E9-A1NC	0.0240705	0	0.0987609	0.106361	0.0447955	0.0122714	0.0394063	0.0838099	0.0193471	0	0.00571565	0	0.233546	0.185064	0.103549	0.00623508	0	0.0370676	0	0	0	0	0.650509	0.774946
TCGA-A7-A4SF	0.0387838	0	0.059899	0.0623536	0.153619	0.0238073	0.0486862	0.0497893	0.0276242	0	0.00566181	0	0.201695	0.113573	0.119838	0	0	0.0946698	0	0	0	0.01	0.301208	0.961625
TCGA-EW-A1J3	0.0788957	0	0.0470782	0.0220971	0.210196	0	0.086197	0	0.0308496	0	0.0330232	0.0569314	0.0379672	0.106778	0.159579	0.0166556	0.0128915	0	0.0885925	0.00799008	0.00427745	0.07	0.141894	1.02836
TCGA-A8-A0A7	0.0260044	0	0.124139	0.190995	0.089001	0.0245503	0.0142139	0.0526307	0.0954754	0	0.0143027	0	0.114961	0.0902179	0.0995996	0.010199	0	0.0504108	0	0	0.00329964	0	0.577933	0.8284
TCGA-AN-A0FT	0.00529096	0	0	0.109957	0.158212	0	0.0384547	0.00926294	0	0	0.0440698	0.0132863	0.174798	0.138235	0.182758	0.0267907	0	0.098883	0	0	0	0.05	0.195489	1.01855
TCGA-AC-A3YI	0.013199	0	0.0234008	0.0211859	0.130258	0	0.031184	0.017545	0.0114666	0.0034759	0	0	0.549158	0.040054	0.0559961	0	0	0.0222518	0.0789075	0	0.00191757	0	0.38033	0.958036
TCGA-BH-A0AW	0.025804	0	0.0746557	0.0574877	0.228093	0.00242566	0.0353963	0.0327669	0.0715019	0	0.0606062	0	0.113993	0.0814845	0.123345	0.00746448	0	0.0849767	0	0	0	0	0.530955	0.85239
TCGA-AN-A0FJ	0.0696785	0	0	0.081396	0.242698	0	0.0318018	0.0192406	0	0.017545	0	0	0.293416	0.121107	0.048437	0.0504574	0	0.0242225	0	0	0	0.02	0.250264	0.997188
TCGA-E2-A14V	0.0560257	0	0.0133207	0.0524656	0.193966	0	0.0604135	0.0157268	0.00181202	0	0.0314275	0	0.160855	0.0994425	0.0847942	0.0115558	0.00416695	0.214027	0	0	0	0.08	0.12351	1.03973
TCGA-C8-A8HP	0.00693723	0	0.0994777	0.160924	0.156404	0.00162234	0.0532293	0.0630014	0	0	0.0194587	0	0.173716	0.0925496	0.138344	0.00312607	0	0.0312096	0	0	0	0	0.46922	0.882797
TCGA-A2-A1G1	0.0188246	0	0	0.00267808	0.2847	0.00992523	0.095509	0.0236997	0.034374	0.0130331	0	0	0.0350883	0.172159	0.257279	0.0288068	0.0174009	0	0.0017857	0	0.00473616	0	0.362563	0.940914
TCGA-A8-A08S	0.0781373	0	0.0683535	0	0.122782	0	0.027516	0.0565572	0.0103382	0	0.0624273	0	0.284138	0.0544855	0.146241	0.0165955	0	0.0589735	0	0	0.0134557	0.35	0.0528347	1.07464
TCGA-AC-A23C	0.0678616	0	0.0987666	0.134924	0.134144	0.0140775	0.0485821	0.0238381	0.00825342	0	0	0.0243836	0.0392036	0.139279	0.172841	0.0106649	0.0220868	0.060865	0	0	0.00022914	0.05	0.181632	1.01125
TCGA-E9-A1N5	0.000323426	0	0.020056	0.173131	0.153899	0	0.0167067	0.0234275	0	0	0.0445261	0	0.208635	0.0887575	0.144567	0.00743292	0	0.118538	0	0	0	0	0.443418	0.895662
TCGA-AN-A0XW	0.0161933	0	0.00389122	0.125259	0.239455	0.037791	0.0546352	0.0158276	0	0	0.0234241	0.0133659	0.0374702	0.144076	0.117484	0.0361128	0	0.113515	0	0.0193661	0.00213455	0	0.403718	0.915434
TCGA-A8-A075	0.048792	0	0.218472	0.00724941	0.164699	0.0107999	0.028414	0.0115586	0.0115947	0	0.0317771	0	0.156048	0.0962138	0.126869	0.0467093	0	0.0408028	0	0	0	0	0.411891	0.911233
TCGA-D8-A1JA	0.00479868	0	0.0169163	0.0583534	0.224842	0	0.00966697	0.0145204	0	0	0.00613587	0.0454149	0	0.0757896	0.221494	0	0.22659	0.0940257	0	0	0.00145166	0.05	0.190856	1.02147
TCGA-D8-A27N	0.00355274	0	0.0458142	0	0.100999	0	0.023609	0.0308135	0	0	0.0204506	0	0.40805	0.0301717	0.22348	0.000460897	0	0.112599	0	0	0	0	0.575276	0.818042
TCGA-E9-A22H	0.0647254	0	0.105841	0	0.147207	0.028806	0.0127083	0.0092547	0.0703832	0	0	0	0.0360382	0.128212	0.173343	0.0377475	0	0.155453	0	0.030281	0	0.04	0.214444	0.992515
TCGA-E9-A3X8	0	0	0.129831	0.246861	0	0	0.0392604	0.0767843	0.053184	0	0.101645	0	0.0421541	0.0745244	0.0906693	0.0315439	0	0.113543	0	0	0	0	0.459609	0.88724
TCGA-AQ-A04H	0.0674091	0	0.0117031	0.0538396	0.133207	0.0110355	0.0340749	0.0416031	0	0.00469259	0	0	0.24602	0.110197	0.188961	0	0	0.0972572	0	0	0	0.2	0.0910809	1.06327
TCGA-D8-A1XT	0.00505227	0	0	0	0.0720078	0.00474773	0.0706502	0.0267833	0.0159519	0.00684871	0	0	0.367293	0.136265	0.268894	0	0	0.0248072	0	0	0.000698884	0	0.62372	0.781506
TCGA-A8-A07P	0.0205825	0	0.0554006	0.0837271	0.179735	0	0	0.00775345	0	0	0	0.025703	0.000639898	0.0574036	0.253987	0.0153727	0	0.299695	0	0	0	0	0.386702	0.92321
TCGA-C8-A3M8	0.0622335	0	0	0.0476301	0.187707	0	0.0114525	0.0372778	0	0.0151704	0	0	0.364006	0.0841561	0.163559	0	0	0.026808	0	0	0	0.2	0.0926228	1.08557

## Sheet: AMPD1,PD-L1 and PD-L2
THE mRNA expression of AMPD1, PD-L1 and PD-L2 in HER2+ BC tumor samples from the TCGA database
HER2+ BC tumor samples	AMPD1	PD-L1	PD-L2
TCGA-A8-A08X	2.01485	1.24276	2.66344
TCGA-AO-A0JM	1.36458	0.748676	1.88081
TCGA-D8-A140	1.32061	1.3051	1.9479
TCGA-A8-A0A7	0.993005	3.06666	8.05883
TCGA-C8-A278	0.879647	3.2357	5.25659
TCGA-E9-A3X8	0.807332	0.34383	0.740567
TCGA-AO-A12D	0.806309	2.11641	4.04211
TCGA-AC-A23C	0.79189	1.04857	2.16143
TCGA-AR-A24U	0.717018	2.41489	5.0362
TCGA-AR-A2LJ	0.586231	0.582477	1.43394
TCGA-A8-A06R	0.536424	1.31609	2.26455
TCGA-AC-A2FB	0.516967	2.60672	4.28329
TCGA-D8-A1JB	0.50949	2.51521	3.00542
TCGA-E2-A1B1	0.495981	3.35144	4.31056
TCGA-AC-A8OS	0.475146	1.03449	1.5629
TCGA-AO-A0JE	0.432584	2.75977	4.34454
TCGA-A2-A3XZ	0.423811	1.37864	1.66528
TCGA-C8-A8HP	0.401612	1.85321	2.61188
TCGA-LD-A9QF	0.395086	2.75804	3.26478
TCGA-A2-A0EQ	0.39335	3.08442	3.04696
TCGA-EW-A424	0.39194	0.435351	0.452429
TCGA-S3-AA14	0.387963	0.465404	0.797907
TCGA-E2-A15H	0.379203	0.364035	0.712369
TCGA-A2-A1G1	0.378331	3.36078	4.30118
TCGA-E9-A1NC	0.365959	1.62272	2.64609
TCGA-AN-A0XV	0.363335	1.03557	1.72906
TCGA-AR-A1AX	0.355314	2.22363	3.42745
TCGA-BH-A0AW	0.354487	2.01414	4.87371
TCGA-D8-A27W	0.34253	0.599385	1.50867
TCGA-BH-A18R	0.326377	0.786497	1.18516
TCGA-AO-A12C	0.323333	0.305597	1.29672
TCGA-AR-A0TQ	0.315092	0.994296	1.86654
TCGA-LL-A5YN	0.310402	1.02065	1.89813
TCGA-BH-A0BQ	0.302785	0.651781	1.57039
TCGA-BH-A18M	0.259203	0.961968	1.30865
TCGA-A2-A0T1	0.258389	2.37026	3.9176
TCGA-D8-A1X5	0.25571	0.903078	2.21803
TCGA-C8-A12P	0.252157	2.05556	2.23988
TCGA-E2-A1B0	0.250005	1.68757	2.67106
TCGA-A8-A075	0.249838	1.5939	2.51958
TCGA-AO-A03L	0.242153	0.894402	1.11642
TCGA-C8-A12Q	0.240435	0.951264	1.47531
TCGA-BH-A0B7	0.232213	0.927172	2.2757
TCGA-E9-A22D	0.230686	13.4937	4.2454
TCGA-A8-A09G	0.225857	1.42585	1.81973
TCGA-BH-A0C0	0.221777	5.11514	7.57424
TCGA-3C-AALK	0.216038	0.683477	0.95133
TCGA-AN-A0FN	0.209416	1.47873	2.86126
TCGA-BH-A0B6	0.207727	4.22598	4.65681
TCGA-AC-A3YI	0.20475	3.81329	1.31534
TCGA-LL-A7T0	0.199558	0.738524	0.813725
TCGA-E9-A1ND	0.195321	4.42877	5.35963
TCGA-BH-A18H	0.194817	3.8056	2.89908
TCGA-A8-A07I	0.191126	2.0196	2.66611
TCGA-C8-A1HF	0.183225	2.04644	3.76511
TCGA-BH-A18Q	0.170902	1.86416	3.15215
TCGA-BH-A0AU	0.168902	0.840542	2.14759
TCGA-C8-A137	0.167809	0.192591	0.619865
TCGA-C8-A1HK	0.163142	0.530607	0.99256
TCGA-AR-A255	0.162339	1.57087	3.3695
TCGA-AN-A0FK	0.156201	0.272342	0.451554
TCGA-E9-A1N9	0.15529	0.53467	1.08351
TCGA-AR-A254	0.154477	2.29198	6.56341
TCGA-A2-A0EY	0.148258	0.720646	1.53625
TCGA-AR-A0TX	0.146322	3.05754	3.98825
TCGA-AN-A0FS	0.1443	1.31806	0.994979
TCGA-A2-A04X	0.141202	2.26047	2.6241
TCGA-A2-A0YG	0.140511	0.434631	1.13243
TCGA-A8-A06U	0.13998	1.14148	1.90499
TCGA-BH-A18I	0.136274	2.86614	2.45052
TCGA-A7-A2KD	0.132335	1.10639	2.05587
TCGA-C8-A135	0.132069	0.613634	1.21346
TCGA-A7-A26H	0.131885	0.784748	1.75668
TCGA-AR-A1AT	0.128819	1.76107	3.41828
TCGA-AN-A0FD	0.125949	0.865703	1.71973
TCGA-AN-A0XW	0.125692	3.31785	5.88838
TCGA-AO-A12G	0.123175	0.516006	0.903143
TCGA-AN-A0FX	0.122677	0.390438	1.27007
TCGA-A8-A08T	0.114367	0.56749	0.791265
TCGA-BH-A1F8	0.113362	0.707567	1.56621
TCGA-PE-A5DD	0.112818	0.674054	0.69456
TCGA-D8-A27N	0.108667	0.639402	1.96776
TCGA-JL-A3YW	0.0999994	3.02366	4.18429
TCGA-A8-A08H	0.0961899	1.15428	3.07092
TCGA-A2-A04W	0.0947123	0.360975	0.399834
TCGA-AN-A04C	0.0923597	0.326182	0.615315
TCGA-A8-A08P	0.0885909	3.36177	6.12837
TCGA-AR-A250	0.0841073	1.4339	3.44099
TCGA-BH-A1EV	0.0812166	0.38655	0.992869
TCGA-A8-A076	0.0768651	1.14422	1.56451
TCGA-AN-A0AK	0.0762766	0.653983	1.2433
TCGA-E2-A14P	0.0739851	0.74622	0.780833
TCGA-E2-A14Y	0.0731292	0.860888	0.704267
TCGA-A2-A0CX	0.0687196	1.36117	2.39336
TCGA-AR-A5QN	0.0677416	0.725903	1.57937
TCGA-EW-A2FR	0.0647012	0.940467	2.91525
TCGA-A8-A08G	0.0638976	0.873537	1.44428
TCGA-JL-A3YX	0.0637134	0.369523	0.611296
TCGA-3C-AALI	0.0629719	1.61336	2.10457
TCGA-LL-A5YL	0.0620518	0.452428	1.03145
TCGA-LL-A5YM	0.0592821	0.349904	0.339643
TCGA-E9-A1N4	0.0581762	2.05831	2.87629
TCGA-BH-A18U	0.0580501	1.18746	2.21918
TCGA-AN-A0AJ	0.0547604	2.15604	3.91263
TCGA-E2-A1LB	0.0543318	0.183923	0.532455
TCGA-BH-A202	0.0534704	1.87891	2.37956
TCGA-EW-A1IW	0.0534382	0.691584	1.62991
TCGA-A8-A06T	0.0533637	1.36827	1.73464
TCGA-E9-A1NA	0.0506477	1.05655	2.93398
TCGA-AN-A041	0.0504542	0.442805	0.851983
TCGA-BH-A1EX	0.0495927	0.939578	2.22681
TCGA-A8-A09I	0.0445411	2.35448	2.9576
TCGA-A8-A07P	0.0435885	0.631837	1.31437
TCGA-UU-A93S	0.0377814	1.62221	0.438616
TCGA-AN-A0FJ	0.0349874	0.396819	1.56318
TCGA-BH-A0EE	0.0341202	3.72472	1.08031
TCGA-A2-A0D1	0.031011	0.348579	0.286376
TCGA-A8-A0AB	0.0306598	0.105563	0.355939
TCGA-A8-A09E	0.0301472	0.54036	0.612479
TCGA-A8-A06X	0.0294537	1.80749	2.1656
TCGA-E9-A22H	0.0294488	3.02689	1.23284
TCGA-C8-A3M8	0.0294261	0.21157	0.320912
TCGA-E2-A152	0.028795	0.634219	1.63346
TCGA-E9-A22G	0.0276432	1.28321	2.32812
TCGA-AC-A3TN	0.0276313	0.629573	0.510331
TCGA-LL-A9Q3	0.0270503	0.317755	1.06581
TCGA-A8-A09N	0.0260148	0.584839	1.04332
TCGA-E2-A14V	0.0246554	0.374513	0.559454
TCGA-C8-A12Z	0.0241515	0.244572	0.399332
TCGA-A8-A097	0.0238638	0.771376	1.49603
TCGA-A1-A0SN	0.0235374	0.99751	2.13634
TCGA-A8-A090	0.0229141	1.00242	2.25711
TCGA-A7-A4SF	0.0228955	0.758159	1.18402
TCGA-BH-A18P	0.0226269	1.72766	1.27361
TCGA-E2-A1LE	0.0220534	0.486851	1.52063
TCGA-A8-A07R	0.0215372	0.696823	1.59111
TCGA-E2-A10A	0.0194909	0.947403	0.911958
TCGA-EW-A1OZ	0.0175747	0.43425	1.69406
TCGA-A8-A08S	0.0172629	0.978962	1.06886
TCGA-E9-A22E	0.0167846	1.1728	2.92286
TCGA-C8-A12T	0.0146458	0.791985	2.18717
TCGA-UL-AAZ6	0.0133692	0.625477	1.03001
TCGA-AN-A0FT	0.0129008	0.337053	0.442499
TCGA-BH-A0HY	0.0127767	0.298877	0.559601
TCGA-BH-A18T	0.0114453	0.681504	1.01466
TCGA-EW-A1J3	0.0113477	1.54444	0.772469
TCGA-AC-A23H	0.0108572	1.12146	1.02555
TCGA-AN-A03X	0.0106701	0.200976	0.743236
TCGA-D8-A1XJ	0.0105194	0.335555	0.838207
TCGA-D8-A1XT	0.0100301	1.21884	3.21274
TCGA-D8-A1J9	0.00901402	0.621625	2.29271
TCGA-AN-A0FV	0.00655028	0.278594	0.843399
TCGA-D8-A1XY	0.00620989	0.735754	2.24798
TCGA-A8-A099	0.00581328	0.752341	1.12276
TCGA-AQ-A04H	0.00569517	0.304512	0.85351
TCGA-BH-A1F2	0.00535213	0.419499	1.18056
TCGA-D8-A1JA	0.00491658	1.79536	3.52327
TCGA-A8-A08C	0	0.508297	0.465787
TCGA-A8-A07B	0	0.566343	0.892929
TCGA-AQ-A0Y5	0	0.572564	1.95721
TCGA-BH-A1EN	0	3.00837	0.365547
TCGA-AN-A0XP	0	2.15932	1.47715
TCGA-LL-A6FR	0	0.110308	2.03706
TCGA-PE-A5DC	0	0.508462	0.52492
TCGA-A2-A3XV	0	0.0976477	0.339228
TCGA-AN-A0FL	0	0.263439	0.43351
TCGA-BH-A0DZ	0	1.73628	2.65836
TCGA-AQ-A04L	0	0.601597	0.785483
TCGA-E9-A295	0	0.552153	0.977895
TCGA-E9-A1N6	0	0.594713	1.98657
TCGA-AN-A0FZ	0	0.1112	0.42494
TCGA-AC-A23G	0	0.878346	1.49915
TCGA-BH-A42T	0	0.184866	0.472224
TCGA-AQ-A1H2	0	0.452155	0.823048
TCGA-A8-A08B	0	2.11313	1.8268
TCGA-E9-A1N5	0	1.05937	1.95321
