# Supplementary material for: AMPD1 Is Associated With the Immune Response and Serves as a Prognostic Marker in HER2-Positive Breast Cancer
Source: Front Oncol. 2021 Nov 9;11:749135. doi: 10.3389/fonc.2021.749135 (PMC8660114; doi:10.3389/fonc.2021.749135)
Supplement: Supplementary file 4 [file Table_3.xlsx]

## Sheet: HER2+ BC 
The AMPD1 IHC scores and clinical information of HER2-positive breast cancer from our laboratory biobank
sample	AMPD1 IHC score	Age	T	N	M	Stage	HER2 status in IHC	ER status in IHC	PR status in IHC
Case_01	2	43	T2	N1	M0	IIB	positive	positive	positive
Case_02	12	49	T2	N0	M0	IIA	positive	positive	positive
Case_03	4	45	T2	N0	M0	IIA	positive	negative	negative
Case_04	8	54	T2	N0	M0	IIA	positive	positive	positive
Case_05	6	64	T4	N2	M1	IV	positive	negative	negative
Case_06	4	44	T1	N0	M0	IA	positive	positive	positive
Case_07	6	52	T2	N3	M1	IV	positive	negative	negative
Case_08	9	43	T2	N1	M0	IIB	positive	positive	negative
Case_09	8	49	T2	N0	M0	IIA	positive	negative	negative
Case_10	6	60	T2	N2	M0	IIIA	positive	negative	negative
Case_11	6	44	T1	N1	M0	IIA	positive	positive	positive
Case_12	12	51	T1	N0	M0	IA	positive	positive	positive
Case_13	9	56	T2	N0	M0	IIA	positive	positive	negative
Case_14	9	53	T1	N1	M0	IIA	positive	negative	negative
Case_15	6	56	T2	N0	M0	IIA	positive	negative	negative
Case_16	9	58	T2	N3	M1	IV	positive	negative	negative
Case_17	9	51	T2	N2	M0	IIIA	positive	negative	negative
Case_18	4	49	T2	N0	M0	IIA	positive	negative	negative
Case_19	9	44	T1	N0	M0	IA	positive	positive	positive
Case_20	6	52	T2	N0	M0	IIA	positive	negative	negative
Case_21	8	41	T2	N1	M0	IIB	positive	positive	positive
Case_22	6	71	T2	N1	M0	IIB	positive	negative	negative
Case_23	3	60	T2	N1	M0	IIB	positive	negative	negative
